# Supplementary material for: Genetic diversity and population structure of Bellamya purificata in Guangxi
Source: PLoS One. 2024 Jun 25;19(6):e0305197. doi: 10.1371/journal.pone.0305197 (PMC11198789; doi:10.1371/journal.pone.0305197)
Supplement: S1 Table — (XLS) [file pone.0305197.s001.xls]

## Sheet: Table S1
S1 Table. Latitude and longitude data used to produce the map of Bellamya purificata sampling sites
Sampling sites	Latitude	Longitude
LY	106.56	24.34
GL	110.01	25.79
LZ	106.85	22.34
HZ	109.26	22.68
PL	110.64	24.63
WZ	110.91	23.37
LC	110.23	22.16
DA	108.1	23.93
SL	109.51	23.85
LS	109.17	25.59
QZ	109.29	22.41
LL	105.34	24.77
