# Supplementary material for: Genetic diversity and population structure of Bellamya purificata in Guangxi
Source: PLoS One. 2024 Jun 25;19(6):e0305197. doi: 10.1371/journal.pone.0305197 (PMC11198789; doi:10.1371/journal.pone.0305197)
Supplement: S2 Table — (XLS) [file pone.0305197.s002.xls]

## Sheet: Table S2
S2 Table. Raw data used for genetic diversity analysis of seven pairs of microsatellite markers
No.	Sample name	LX001		LX002		LX003		LX004		LX005		LX006		LX007
1	LX001_LX002_LX003_DA01_M06.fsa	0	0	255	297	195	237	220	220	233	236	140	140	111	113
2	LX001_LX002_LX003_DA02_O06.fsa	0	0	255	316	156	237	215	276	239	239	144	144	111	157
3	LX001_LX002_LX003_DA03_A08.fsa	0	0	0	0	0	0	220	220	230	242	144	144	157	169
4	LX001_LX002_LX003_DA04_C08.fsa	218	219	283	378	182	237	225	245	230	242	144	147	111	157
5	LX001_LX002_LX003_DA05_E08.fsa	0	0	0	0	0	0	220	268	240	240	147	153	157	167
6	LX001_LX002_LX003_DA06_G08.fsa	213	219	325	378	210	210	199	217	230	230	0	0	109	162
7	LX001_LX002_LX003_DA07_I08.fsa	223	223	340	379	182	182	220	242	233	242	121	144	157	165
8	LX001_LX002_LX003_DA08_K08.fsa	213	227	271	344	0	0	215	215	240	258	147	147	155	160
9	LX001_LX002_LX003_DA09_M08.fsa	225	225	0	0	181	181	225	245	230	230	140	144	153	153
10	LX001_LX002_LX003_DA10_O08.fsa	219	219	337	344	0	0	195	242	227	240	121	153	111	162
11	LX001_LX002_LX003_DA11_A10.fsa	218	218	283	292	0	0	217	245	242	242	121	144	111	162
12	LX001_LX002_LX003_DA12_C10.fsa	219	219	328	378	186	186	220	245	230	230	144	147	111	169
13	LX001_LX002_LX003_DA13_E10.fsa	213	223	0	0	0	0	217	217	242	242	144	144	162	162
14	LX001_LX002_LX003_DA14_G10.fsa	225	261	280	283	191	191	220	276	230	236	147	154	113	157
15	LX001_LX002_LX003_DA15_I10.fsa	213	213	316	337	197	197	199	245	242	242	121	121	162	162
16	LX001_LX002_LX003_DA16_K10.fsa	213	224	331	337	156	158	217	245	236	236	144	144	111	111
17	LX001_LX002_LX003_DA17_M10.fsa	0	0	292	297	181	212	188	339	227	245	150	150	157	169
18	LX001_LX002_LX003_DA18_O10.fsa	225	258	297	307	156	185	212	212	240	240	121	165	157	162
19	LX001_LX002_LX003_DA19_A12.fsa	218	218	344	379	0	0	224	261	236	236	0	0	159	161
20	LX001_LX002_LX003_DA20_C12.fsa	218	218	307	358	182	182	186	240	224	239	147	147	160	160
21	LX001_LX002_LX003_DA21_E12.fsa	219	227	292	340	156	177	236	236	236	236	144	147	157	162
22	LX001_LX002_LX003_DA22_G12.fsa	231	231	297	325	0	0	236	245	240	242	144	147	159	167
23	LX001_LX002_LX003_DA23_I12.fsa	213	223	283	331	182	253	224	236	236	236	121	153	161	161
24	LX001_LX002_LX003_DA24_K12.fsa	215	221	316	337	173	173	195	224	224	236	121	169	159	161
25	LX001_LX002_LX003_DA25_M12.fsa	212	212	283	283	195	212	217	217	224	233	121	147	157	161
26	LX001_LX002_LX003_DA26_O12.fsa	219	219	340	378	229	245	215	215	224	252	147	147	167	167
27	LX001_LX002_LX003_DA27_A14.fsa	218	218	331	344	0	0	236	236	240	240	144	147	111	162
28	LX001_LX002_LX003_DA28_C14.fsa	218	218	292	344	0	0	236	255	224	240	144	147	157	167
29	LX001_LX002_LX003_DA29_E14.fsa	0	0	283	331	182	253	236	255	224	236	121	147	157	157
30	LX001_LX002_LX003_DA30_G14.fsa	215	231	355	355	173	173	236	249	236	242	153	153	161	161
31	LX001_LX002_LX003_GL01_M07.fsa	213	229	328	350	167	201	204	204	233	239	147	147	157	157
32	LX001_LX002_LX003_GL02_O07.fsa	227	244	328	338	181	208	187	217	230	233	147	155	0	0
33	LX001_LX002_LX003_GL03_A09.fsa	218	218	333	352	167	167	0	0	0	0	0	0	0	0
34	LX001_LX002_LX003_GL04_C09.fsa	231	231	372	372	183	233	187	187	0	0	147	147	157	165
35	LX001_LX002_LX003_GL05_E09.fsa	0	0	313	350	154	186	221	232	233	240	147	150	111	157
36	LX001_LX002_LX003_GL06_G09.fsa	210	234	346	353	183	207	220	269	233	242	144	147	157	160
37	LX001_LX002_LX003_GL07_I09.fsa	216	229	320	320	181	185	187	187	239	239	147	147	157	157
38	LX001_LX002_LX003_GL08_K09.fsa	223	232	367	367	168	189	187	187	0	0	140	147	111	167
39	LX001_LX002_LX003_GL09_M09.fsa	0	0	349	355	187	197	187	195	239	239	150	155	111	171
40	LX001_LX002_LX003_GL10_O09.fsa	219	229	301	335	182	209	187	236	227	239	147	147	0	0
41	LX001_LX002_LX003_GL11_A11.fsa	0	0	326	326	0	0	0	0	233	239	147	150	140	171
42	LX001_LX002_LX003_GL12_C11.fsa	232	238	335	372	0	0	187	232	239	249	147	147	153	162
43	LX001_LX002_LX003_GL13_E11.fsa	227	231	299	343	202	212	187	187	230	242	147	147	0	0
44	LX001_LX002_LX003_GL14_G11.fsa	213	219	0	0	177	177	220	232	230	249	140	147	157	157
45	LX001_LX002_LX003_GL15_I11.fsa	231	234	325	336	0	0	187	187	233	239	147	147	138	176
46	LX001_LX002_LX003_GL16_K11.fsa	210	223	277	277	202	204	217	217	230	233	147	147	157	157
47	LX001_LX002_LX003_GL17_M11.fsa	216	216	257	257	187	257	0	0	233	249	147	147	167	167
48	LX001_LX002_LX003_GL18_O11.fsa	219	232	307	313	193	197	187	187	230	230	147	147	167	167
49	LX001_LX002_LX003_GL19_A13.fsa	218	218	283	326	158	186	210	245	224	239	147	147	157	157
50	LX001_LX002_LX003_GL20_C13.fsa	218	232	283	301	167	179	220	225	236	236	147	152	159	172
51	LX001_LX002_LX003_GL21_E13.fsa	210	231	316	333	186	191	220	230	239	239	144	165	153	153
52	LX001_LX002_LX003_GL22_G13.fsa	0	0	333	340	201	201	0	0	0	0	0	0	157	157
53	LX001_LX002_LX003_GL23_I13.fsa	221	221	310	350	161	191	236	253	227	240	0	0	157	157
54	LX001_LX002_LX003_GL24_K13.fsa	221	221	289	335	0	0	210	210	236	236	147	150	155	157
55	LX001_LX002_LX003_GL25_M13.fsa	215	221	345	348	237	237	204	204	239	239	147	147	157	167
56	LX001_LX002_LX003_GL26_O13.fsa	0	0	316	358	185	186	0	0	233	233	0	0	0	0
57	LX001_LX002_LX003_GL27_A15.fsa	218	218	297	325	179	182	220	230	240	240	147	147	155	179
58	LX001_LX002_LX003_GL28_C15.fsa	218	218	257	257	191	212	204	230	227	240	147	147	155	177
59	LX001_LX002_LX003_GL29_E15.fsa	215	218	292	316	168	193	204	253	236	242	147	150	159	179
60	LX001_LX002_LX003_GL30_G15.fsa	215	231	368	368	202	216	210	253	236	236	147	150	157	159
61	LX001_LX002_LX003_HZ01_E23.fsa	231	243	269	269	183	183	195	220	245	245	147	153	159	159
62	LX001_LX002_LX003_HZ02_G23.fsa	234	243	286	335	156	180	186	186	0	0	144	159	159	162
63	LX001_LX002_LX003_HZ03_I23.fsa	231	231	269	328	175	190	225	254	230	230	121	140	113	159
64	LX001_LX002_LX003_HZ04_K23.fsa	221	231	283	295	0	0	195	195	236	240	121	144	140	165
65	LX001_LX002_LX003_HZ05_B01.fsa	203	231	261	261	169	189	187	187	0	0	147	153	0	0
66	LX001_LX002_LX003_HZ06_D01.fsa	231	238	272	331	175	175	187	187	0	0	153	153	0	0
67	LX001_LX002_LX003_HZ07_F01.fsa	215	231	351	351	187	196	204	204	242	245	121	150	159	160
68	LX001_LX002_LX003_HZ08_H01.fsa	234	234	0	0	0	0	162	162	240	240	121	121	157	157
69	LX001_LX002_LX003_HZ09_J01.fsa	234	238	272	326	169	169	199	199	236	236	121	121	157	167
70	LX001_LX002_LX003_HZ10_L01.fsa	231	231	286	295	186	204	220	220	236	242	144	150	157	160
71	LX001_LX002_LX003_HZ11_N01.fsa	234	267	292	304	189	189	319	343	239	239	121	121	153	157
72	LX001_LX002_LX003_HZ12_P01.fsa	0	0	295	304	189	189	187	195	230	236	144	144	157	157
73	LX001_LX002_LX003_HZ13_B03.fsa	216	241	269	292	180	201	225	254	230	233	140	140	113	157
74	LX001_LX002_LX003_HZ14_D03.fsa	231	231	269	351	173	173	0	0	230	236	140	151	153	162
75	LX001_LX002_LX003_HZ15_F03.fsa	203	231	286	286	169	191	195	195	236	236	149	150	153	167
76	LX001_LX002_LX003_HZ16_H03.fsa	231	235	0	0	187	197	0	0	236	253	0	0	0	0
77	LX001_LX002_LX003_HZ17_J03.fsa	231	231	337	360	182	216	195	195	240	240	150	150	157	157
78	LX001_LX002_LX003_HZ18_L03.fsa	222	231	335	349	0	0	188	242	227	227	121	147	0	0
79	LX001_LX002_LX003_HZ19_N03.fsa	235	243	338	338	191	191	217	217	236	242	131	163	109	164
80	LX001_LX002_LX003_HZ20_P03.fsa	231	237	381	403	169	191	217	217	242	255	131	163	153	157
81	LX001_LX002_LX003_HZ21_B05.fsa	223	238	295	295	185	196	187	217	233	233	150	154	160	169
82	LX001_LX002_LX003_HZ22_D05.fsa	234	243	337	349	183	213	187	217	263	263	150	150	153	153
83	LX001_LX002_LX003_HZ23_F05.fsa	231	238	320	360	172	185	217	296	226	263	147	163	109	159
84	LX001_LX002_LX003_HZ24_H05.fsa	216	243	295	367	189	189	217	261	236	236	131	163	0	0
85	LX001_LX002_LX003_HZ25_J05.fsa	235	235	337	337	188	188	217	217	242	242	147	163	109	153
86	LX001_LX002_LX003_HZ26_L05.fsa	203	231	295	409	177	187	222	261	226	226	147	147	155	162
87	LX001_LX002_LX003_HZ27_N05.fsa	231	231	283	338	180	190	217	217	242	242	144	147	0	0
88	LX001_LX002_LX003_HZ28_P05.fsa	203	267	283	372	169	169	204	213	233	263	131	147	159	164
89	LX001_LX002_LX003_HZ29_B07.fsa	234	234	283	283	225	225	261	342	242	263	150	150	153	159
90	LX001_LX002_LX003_HZ30_D07.fsa	216	238	283	354	193	225	222	222	233	263	147	150	159	169
91	LX001_LX002_LX003_LC01_N21.fsa	215	221	0	0	182	205	233	250	227	239	147	150	157	157
92	LX001_LX002_LX003_LC02_P21.fsa	215	221	0	0	182	182	217	217	226	239	147	150	116	157
93	LX001_LX002_LX003_LC03_B23.fsa	218	218	346	361	191	207	217	250	236	236	151	164	157	157
94	LX001_LX002_LX003_LC04_D23.fsa	218	231	335	385	191	207	217	217	227	255	147	164	157	157
95	LX001_LX002_LX003_LC05_F23.fsa	213	231	364	385	190	196	217	250	242	242	147	164	111	157
96	LX001_LX002_LX003_LC06_H23.fsa	218	231	355	385	171	171	217	228	236	236	150	164	111	157
97	LX001_LX002_LX003_LC07_J23.fsa	218	231	0	0	191	205	217	228	227	239	150	164	157	159
98	LX001_LX002_LX003_LC08_L23.fsa	213	221	304	355	182	182	217	225	227	239	147	164	157	157
99	LX001_LX002_LX003_LC09_A02.fsa	237	252	301	355	182	207	187	187	0	0	150	164	0	0
100	LX001_LX002_LX003_LC10_C02.fsa	252	252	335	367	172	207	187	187	230	233	0	0	0	0
101	LX001_LX002_LX003_LC11_E02.fsa	213	252	301	346	207	220	217	233	233	240	147	147	116	157
102	LX001_LX002_LX003_LC12_G02.fsa	0	0	301	335	0	0	217	233	227	240	0	0	157	159
103	LX001_LX002_LX003_LC13_I02.fsa	252	267	335	355	207	220	217	217	239	242	147	150	116	157
104	LX001_LX002_LX003_LC14_K02.fsa	213	267	295	348	196	207	217	217	240	240	0	0	157	159
105	LX001_LX002_LX003_LC15_M02.fsa	221	252	295	345	189	257	233	250	227	242	147	150	157	157
106	LX001_LX002_LX003_LC16_O02.fsa	213	213	348	355	204	207	250	250	227	240	147	164	116	169
107	LX001_LX002_LX003_LC17_A04.fsa	237	252	301	301	0	0	217	233	0	0	150	164	157	157
108	LX001_LX002_LX003_LC18_C04.fsa	237	252	355	381	0	0	187	233	230	233	147	164	116	157
109	LX001_LX002_LX003_LC19_E04.fsa	221	221	0	0	0	0	199	199	233	242	144	152	159	160
110	LX001_LX002_LX003_LC20_G04.fsa	0	0	0	0	0	0	225	276	231	231	144	144	0	0
111	LX001_LX002_LX003_LC21_I04.fsa	213	221	355	385	207	207	191	195	230	233	147	152	132	157
112	LX001_LX002_LX003_LC22_K04.fsa	0	0	335	361	0	0	215	217	233	233	144	144	111	175
113	LX001_LX002_LX003_LC23_M04.fsa	213	237	361	364	182	182	204	217	236	236	144	147	157	157
114	LX001_LX002_LX003_LC24_O04.fsa	252	264	301	346	196	196	220	245	236	236	144	151	111	175
115	LX001_LX002_LX003_LC25_A06.fsa	252	264	322	346	182	207	242	254	230	258	150	164	109	162
116	LX001_LX002_LX003_LC26_C06.fsa	234	267	322	364	189	220	199	199	0	0	150	150	162	162
117	LX001_LX002_LX003_LC27_E06.fsa	237	252	355	367	175	175	195	195	233	233	153	153	159	159
118	LX001_LX002_LX003_LC28_G06.fsa	234	264	304	334	204	204	225	245	242	242	144	147	116	162
119	LX001_LX002_LX003_LC29_I06.fsa	237	252	367	385	183	207	220	245	230	258	144	144	111	111
120	LX001_LX002_LX003_LC30_K06.fsa	221	221	301	301	0	0	204	204	236	236	150	150	157	162
121	LX001_LX002_LX003_LL01_B14.fsa	218	230	313	313	191	205	195	351	233	242	153	153	0	0
122	LX001_LX002_LX003_LL02_D14.fsa	218	218	0	0	0	0	188	199	236	242	150	150	0	0
123	LX001_LX002_LX003_LL03_F14.fsa	231	231	331	388	191	205	162	233	236	245	150	150	157	159
124	LX001_LX002_LX003_LL04_H14.fsa	215	231	331	336	0	0	221	221	227	233	147	147	111	138
125	LX001_LX002_LX003_LL05_J14.fsa	221	231	379	422	173	205	0	0	236	236	150	150	155	157
126	LX001_LX002_LX003_LL06_L14.fsa	218	221	266	266	185	207	257	339	230	242	0	0	111	113
127	LX001_LX002_LX003_LL07_N14.fsa	218	221	313	331	191	205	195	195	245	245	153	153	153	162
128	LX001_LX002_LX003_LL08_P14.fsa	215	221	313	336	0	0	188	195	242	245	132	150	140	171
129	LX001_LX002_LX003_LL09_B16.fsa	218	231	0	0	191	205	195	303	227	227	121	121	165	169
130	LX001_LX002_LX003_LL10_D16.fsa	218	218	283	283	191	191	195	195	242	242	121	152	0	0
131	LX001_LX002_LX003_LL11_F16.fsa	231	231	331	388	177	177	212	280	236	236	140	151	162	167
132	LX001_LX002_LX003_LL12_H16.fsa	231	231	388	393	191	205	191	191	239	245	121	121	157	160
133	LX001_LX002_LX003_LL13_J16.fsa	221	231	0	0	0	0	195	220	242	242	150	150	109	162
134	LX001_LX002_LX003_LL14_L16.fsa	221	231	283	313	191	205	213	229	240	240	121	150	157	162
135	LX001_LX002_LX003_LL15_B18.fsa	218	218	331	331	205	216	0	0	236	236	121	151	109	159
136	LX001_LX002_LX003_LL16_D18.fsa	218	231	313	336	0	0	195	195	227	236	121	152	0	0
137	LX001_LX002_LX003_LL17_F18.fsa	218	218	283	388	191	216	220	220	227	242	121	150	0	0
138	LX001_LX002_LX003_LL18_H18.fsa	218	231	313	388	191	205	237	245	230	230	140	140	157	167
139	LX001_LX002_LX003_LL19_J18.fsa	0	0	0	0	191	205	339	355	0	0	150	159	0	0
140	LX001_LX002_LX003_LL20_L18.fsa	221	231	0	0	0	0	195	195	239	242	121	121	157	162
141	LX001_LX002_LX003_LL21_N18.fsa	231	231	388	388	205	205	0	0	245	245	121	128	140	157
142	LX001_LX002_LX003_LL22_P18.fsa	203	215	266	331	0	0	261	276	230	230	0	0	153	159
143	LX001_LX002_LX003_LL23_B20.fsa	218	231	0	0	191	205	195	195	242	242	121	121	0	0
144	LX001_LX002_LX003_LL24_D20.fsa	218	231	331	388	191	205	195	195	242	242	144	153	157	167
145	LX001_LX002_LX003_LL25_F20.fsa	231	231	313	371	0	0	195	195	227	236	144	156	153	157
146	LX001_LX002_LX003_LL26_H20.fsa	231	231	331	393	173	191	295	343	230	233	140	140	113	157
147	LX001_LX002_LX003_LL27_J20.fsa	221	231	0	0	185	191	195	195	239	239	147	153	0	0
148	LX001_LX002_LX003_LL28_L20.fsa	221	231	283	283	191	205	195	195	245	245	121	121	140	157
149	LX001_LX002_LX003_LL29_N20.fsa	215	221	0	0	205	205	0	0	230	233	0	0	111	171
150	LX001_LX002_LX003_LL30_P20.fsa	215	221	331	388	205	261	0	0	0	0	150	159	157	159
151	LX001_LX002_LX003_LS01_E22.fsa	219	225	328	328	0	0	236	236	236	240	147	147	0	0
152	LX001_LX002_LX003_LS02_G22.fsa	219	231	0	0	191	191	220	245	240	240	150	150	0	0
153	LX001_LX002_LX003_LS03_I22.fsa	219	219	328	457	163	203	0	0	239	242	150	150	177	177
154	LX001_LX002_LX003_LS04_K22.fsa	202	225	316	335	191	191	191	204	239	239	147	147	159	159
155	LX001_LX002_LX003_LS05_M22.fsa	234	278	330	372	193	201	208	230	239	239	147	150	162	169
156	LX001_LX002_LX003_LS06_O22.fsa	221	231	321	362	202	233	220	220	239	239	140	147	157	159
157	LX001_LX002_LX003_LS07_A24.fsa	218	231	419	432	0	0	210	245	226	236	144	147	157	157
158	LX001_LX002_LX003_LS08_C24.fsa	218	231	292	338	0	0	188	253	239	242	121	147	157	157
159	LX001_LX002_LX003_LS09_E24.fsa	219	231	358	406	189	189	220	242	236	242	147	147	107	157
160	LX001_LX002_LX003_LS10_G24.fsa	218	231	336	336	0	0	220	228	239	239	121	147	157	157
161	LX001_LX002_LX003_LS11_I24.fsa	0	0	338	364	229	245	0	0	236	240	121	121	109	157
162	LX001_LX002_LX003_LS12_K24.fsa	0	0	325	343	182	220	204	204	239	239	147	150	157	159
163	LX001_LX002_LX003_LS13_B02.fsa	231	231	0	0	188	216	0	0	0	0	0	0	113	113
164	LX001_LX002_LX003_LS14_D02.fsa	231	231	358	358	197	237	0	0	0	0	153	153	111	111
165	LX001_LX002_LX003_LS15_F02.fsa	223	229	338	454	175	181	204	208	0	0	147	150	0	0
166	LX001_LX002_LX003_LS16_H02.fsa	0	0	0	0	0	0	204	230	236	236	147	147	113	157
167	LX001_LX002_LX003_LS17_J02.fsa	210	210	257	257	181	195	242	245	230	240	147	147	159	177
168	LX001_LX002_LX003_LS18_L02.fsa	219	219	338	401	178	191	204	204	240	240	147	150	157	159
169	LX001_LX002_LX003_LS19_N02.fsa	219	225	268	307	212	237	228	232	227	236	147	147	159	159
170	LX001_LX002_LX003_LS20_P02.fsa	225	225	304	444	195	268	204	228	227	239	147	147	0	0
171	LX001_LX002_LX003_LS21_B04.fsa	223	234	361	361	175	188	187	228	230	233	147	150	162	169
172	LX001_LX002_LX003_LS22_D04.fsa	210	223	292	364	0	0	228	232	230	233	147	147	157	159
173	LX001_LX002_LX003_LS23_F04.fsa	219	223	313	352	199	201	204	228	240	253	147	147	157	167
174	LX001_LX002_LX003_LS24_H04.fsa	231	231	328	337	205	212	204	228	236	253	147	147	0	0
175	LX001_LX002_LX003_LS25_J04.fsa	210	219	342	342	186	186	204	204	240	255	147	147	0	0
176	LX001_LX002_LX003_LS26_L04.fsa	0	0	286	328	0	0	204	228	236	239	147	147	157	159
177	LX001_LX002_LX003_LS27_N04.fsa	0	0	296	454	188	233	204	228	227	249	147	147	0	0
178	LX001_LX002_LX003_LS28_P04.fsa	0	0	322	322	0	0	204	204	239	253	147	147	157	169
179	LX001_LX002_LX003_LS29_B06.fsa	219	219	365	368	161	197	228	228	240	253	147	147	0	0
180	LX001_LX002_LX003_LS30_D06.fsa	219	219	335	338	195	241	215	228	227	240	147	147	0	0
181	LX001_LX002_LX003_LY01_A01.fsa	218	223	342	346	193	193	187	187	0	0	147	153	0	0
182	LX001_LX002_LX003_LY02_C01.fsa	0	0	331	338	0	0	187	187	230	233	153	153	159	162
183	LX001_LX002_LX003_LY03_E01.fsa	219	232	258	379	201	241	187	187	0	0	147	147	159	165
184	LX001_LX002_LX003_LY04_G01.fsa	225	241	0	0	163	163	0	0	239	249	147	147	0	0
185	LX001_LX002_LX003_LY05_I01.fsa	0	0	316	316	0	0	0	0	0	0	147	153	0	0
186	LX001_LX002_LX003_LY06_K01.fsa	216	219	313	335	186	202	236	236	249	249	147	147	157	157
187	LX001_LX002_LX003_LY07_M01.fsa	219	223	307	379	225	245	0	0	230	233	150	153	0	0
188	LX001_LX002_LX003_LY08_O01.fsa	215	215	0	0	0	0	187	269	230	233	147	147	160	160
189	LX001_LX002_LX003_LY09_A03.fsa	0	0	328	328	191	191	0	0	239	239	0	0	0	0
190	LX001_LX002_LX003_LY10_C03.fsa	227	234	299	299	215	215	0	0	230	233	0	0	111	157
191	LX001_LX002_LX003_LY11_E03.fsa	223	223	258	307	201	212	204	236	230	249	147	147	0	0
192	LX001_LX002_LX003_LY12_G03.fsa	219	219	307	361	199	209	204	236	0	0	0	0	0	0
193	LX001_LX002_LX003_LY13_I03.fsa	219	226	313	331	187	220	195	236	230	233	0	0	159	159
194	LX001_LX002_LX003_LY14_K03.fsa	210	219	336	338	182	220	0	0	249	249	0	0	159	160
195	LX001_LX002_LX003_LY15_M03.fsa	215	215	307	379	0	0	187	217	233	233	0	0	0	0
196	LX001_LX002_LX003_LY16_O03.fsa	219	219	340	340	179	191	0	0	230	233	0	0	0	0
197	LX001_LX002_LX003_LY17_A05.fsa	218	231	0	0	0	0	187	187	239	239	147	153	157	171
198	LX001_LX002_LX003_LY18_C05.fsa	0	0	0	0	0	0	187	228	230	233	152	152	111	171
199	LX001_LX002_LX003_LY19_E05.fsa	219	231	352	359	182	199	204	236	230	249	147	147	140	157
200	LX001_LX002_LX003_LY20_G05.fsa	223	223	331	331	209	209	269	269	233	239	147	150	157	171
201	LX001_LX002_LX003_LY21_I05.fsa	218	231	321	337	0	0	217	221	239	239	147	153	157	171
202	LX001_LX002_LX003_LY22_K05.fsa	215	215	346	388	0	0	204	232	233	236	147	150	157	157
203	LX001_LX002_LX003_LY23_M05.fsa	210	223	321	374	181	185	232	232	239	249	147	147	157	167
204	LX001_LX002_LX003_LY24_O05.fsa	202	219	322	328	188	245	187	217	230	233	147	153	157	171
205	LX001_LX002_LX003_LY25_A07.fsa	227	231	321	334	207	229	0	0	230	233	147	155	111	153
206	LX001_LX002_LX003_LY26_C07.fsa	219	223	344	432	197	197	236	236	249	249	121	147	157	157
207	LX001_LX002_LX003_LY27_E07.fsa	226	229	328	328	195	195	204	245	233	249	147	147	157	157
208	LX001_LX002_LX003_LY28_G07.fsa	0	0	0	0	0	0	269	284	233	249	147	147	157	157
209	LX001_LX002_LX003_LY29_I07.fsa	231	234	328	345	187	202	204	232	230	230	147	147	157	157
210	LX001_LX002_LX003_LY30_K07.fsa	0	0	350	350	181	191	269	269	233	233	150	153	171	171
211	LX001_LX002_LX003_LZ01_I15.fsa	221	221	269	385	169	183	204	220	230	236	147	150	169	179
212	LX001_LX002_LX003_LZ02_K15.fsa	218	221	313	394	183	189	188	260	236	240	144	147	157	177
213	LX001_LX002_LX003_LZ03_M15.fsa	215	221	375	381	177	190	210	253	236	236	150	150	157	181
214	LX001_LX002_LX003_LZ04_O15.fsa	215	221	346	381	183	190	210	253	233	233	147	147	157	179
215	LX001_LX002_LX003_LZ05_A17.fsa	218	231	295	298	191	191	0	0	0	0	0	0	157	157
216	LX001_LX002_LX003_LZ06_C17.fsa	218	231	266	372	191	196	220	230	236	236	147	150	157	157
217	LX001_LX002_LX003_LZ07_E17.fsa	231	231	266	266	191	191	225	225	242	242	147	147	157	172
218	LX001_LX002_LX003_LZ08_G17.fsa	218	231	325	381	191	191	204	253	233	233	150	150	157	157
219	LX001_LX002_LX003_LZ09_I17.fsa	218	231	378	385	180	191	220	245	239	239	147	165	153	169
220	LX001_LX002_LX003_LZ10_K17.fsa	203	218	266	334	154	186	204	230	236	239	147	150	157	157
221	LX001_LX002_LX003_LZ11_M17.fsa	231	231	302	331	180	186	199	228	236	242	147	147	157	169
222	LX001_LX002_LX003_LZ12_O17.fsa	231	231	271	372	177	177	253	260	239	239	147	147	157	157
223	LX001_LX002_LX003_LZ13_A19.fsa	203	218	295	298	183	190	210	253	239	239	147	147	155	157
224	LX001_LX002_LX003_LZ14_C19.fsa	0	0	268	295	177	177	230	230	236	236	147	150	157	159
225	LX001_LX002_LX003_LZ15_E19.fsa	231	231	379	385	177	196	204	224	239	239	147	147	157	181
226	LX001_LX002_LX003_LZ16_G19.fsa	231	231	266	375	191	196	220	245	236	236	147	147	157	167
227	LX001_LX002_LX003_LZ17_I19.fsa	221	231	385	400	183	191	217	217	239	239	147	147	159	172
228	LX001_LX002_LX003_LZ18_K19.fsa	231	231	266	266	177	191	204	204	236	239	147	147	0	0
229	LX001_LX002_LX003_LZ19_M19.fsa	231	231	383	400	177	183	195	212	227	245	121	147	159	159
230	LX001_LX002_LX003_LZ20_O19.fsa	203	231	298	397	180	189	212	212	236	236	121	159	159	160
231	LX001_LX002_LX003_LZ21_A21.fsa	231	231	331	331	177	183	195	195	227	227	121	121	157	164
232	LX001_LX002_LX003_LZ22_C21.fsa	0	0	298	331	177	191	288	295	230	230	140	151	113	159
233	LX001_LX002_LX003_LZ23_E21.fsa	203	231	295	385	177	183	188	351	227	227	121	121	113	157
234	LX001_LX002_LX003_LZ24_G21.fsa	221	231	295	375	183	190	195	195	242	245	147	150	159	162
235	LX001_LX002_LX003_LZ25_I21.fsa	231	231	295	391	183	186	217	237	230	230	140	140	111	127
236	LX001_LX002_LX003_LZ26_K21.fsa	231	231	295	325	183	191	162	212	239	239	121	121	162	171
237	LX001_LX002_LX003_LZ27_M21.fsa	203	221	385	394	180	205	195	195	239	242	147	159	153	159
238	LX001_LX002_LX003_LZ28_O21.fsa	215	221	372	391	189	191	188	339	255	255	150	150	162	167
239	LX001_LX002_LX003_LZ29_A23.fsa	0	0	298	397	180	180	187	195	233	240	121	163	159	162
240	LX001_LX002_LX003_LZ30_C23.fsa	218	231	325	385	177	190	195	195	239	239	121	121	159	167
241	LX001_LX002_LX003_PL01_F07.fsa	0	0	292	295	220	220	198	198	263	263	147	147	153	159
242	LX001_LX002_LX003_PL02_H07.fsa	0	0	337	354	216	233	224	224	258	258	150	150	159	185
243	LX001_LX002_LX003_PL03_J07.fsa	267	267	320	337	188	212	342	342	233	255	147	149	111	162
244	LX001_LX002_LX003_PL04_L07.fsa	231	231	261	261	211	237	217	233	242	255	131	147	116	157
245	LX001_LX002_LX003_PL05_N07.fsa	227	231	263	263	229	264	217	217	255	255	147	147	157	159
246	LX001_LX002_LX003_PL06_P07.fsa	231	231	259	263	185	233	204	204	255	263	147	150	157	157
247	LX001_LX002_LX003_PL07_B09.fsa	215	231	261	261	203	225	162	217	264	264	147	147	111	114
248	LX001_LX002_LX003_PL08_D09.fsa	231	231	263	350	199	229	217	217	236	242	131	147	0	0
249	LX001_LX002_LX003_PL09_F09.fsa	212	231	258	263	0	0	217	261	255	255	154	154	141	160
250	LX001_LX002_LX003_PL10_H09.fsa	215	231	261	261	0	0	222	222	227	236	147	147	159	159
251	LX001_LX002_LX003_PL11_J09.fsa	215	215	364	364	0	0	213	217	242	255	144	147	153	159
252	LX001_LX002_LX003_PL12_L09.fsa	227	231	301	301	0	0	215	255	242	242	147	147	153	157
253	LX001_LX002_LX003_PL13_N09.fsa	215	221	263	337	179	220	222	224	233	263	150	163	109	161
254	LX001_LX002_LX003_PL14_P09.fsa	221	231	263	263	190	216	217	222	215	242	131	147	153	164
255	LX001_LX002_LX003_PL15_B11.fsa	0	0	263	266	199	245	162	162	242	263	158	158	0	0
256	LX001_LX002_LX003_PL16_D11.fsa	0	0	289	320	203	220	213	233	263	263	147	147	153	159
257	LX001_LX002_LX003_PL17_F11.fsa	215	231	261	261	0	0	217	217	227	263	144	147	153	157
258	LX001_LX002_LX003_PL18_H11.fsa	231	231	266	266	158	158	222	261	233	233	147	150	157	159
259	LX001_LX002_LX003_PL19_J11.fsa	221	221	244	244	0	0	195	195	236	236	118	118	157	161
260	LX001_LX002_LX003_PL20_L11.fsa	0	0	263	297	0	0	195	195	227	227	121	121	157	159
261	LX001_LX002_LX003_PL21_N11.fsa	0	0	0	0	0	0	347	347	0	0	140	140	157	167
262	LX001_LX002_LX003_PL22_P11.fsa	215	221	266	266	229	257	191	195	240	251	140	140	159	162
263	LX001_LX002_LX003_PL23_B13.fsa	218	231	269	322	229	229	195	195	227	242	121	121	159	167
264	LX001_LX002_LX003_PL24_D13.fsa	218	218	259	263	0	0	191	204	242	242	121	121	0	0
265	LX001_LX002_LX003_PL25_F13.fsa	215	231	266	266	225	249	195	195	242	245	121	152	157	162
266	LX001_LX002_LX003_PL26_H13.fsa	215	231	246	261	181	194	195	195	227	227	121	121	157	159
267	LX001_LX002_LX003_PL27_J13.fsa	0	0	263	266	0	0	187	195	240	255	0	0	159	167
268	LX001_LX002_LX003_PL28_L13.fsa	218	221	263	266	188	212	195	204	227	227	121	121	157	157
269	LX001_LX002_LX003_PL29_N13.fsa	231	231	263	269	173	173	191	195	239	239	153	153	159	161
270	LX001_LX002_LX003_PL30_P13.fsa	0	0	326	351	179	212	195	195	245	255	121	147	0	0
271	LX001_LX002_LX003_QZ01_F06.fsa	0	0	255	271	0	0	204	236	236	240	147	147	157	159
272	LX001_LX002_LX003_QZ02_H06.fsa	237	281	364	364	175	196	228	232	236	255	147	147	157	159
273	LX001_LX002_LX003_QZ03_J06.fsa	216	216	261	286	172	179	228	228	239	255	147	150	157	167
274	LX001_LX002_LX003_QZ04_L06.fsa	210	222	286	337	188	196	228	228	227	255	147	147	0	0
275	LX001_LX002_LX003_QZ05_N06.fsa	0	0	292	337	187	187	204	204	240	242	150	150	157	159
276	LX001_LX002_LX003_QZ06_P06.fsa	203	203	304	337	179	213	228	228	236	236	147	147	157	157
277	LX001_LX002_LX003_QZ07_B08.fsa	218	222	261	337	154	188	204	232	236	236	147	147	157	157
278	LX001_LX002_LX003_QZ08_D08.fsa	0	0	0	0	0	0	199	228	236	242	147	147	159	169
279	LX001_LX002_LX003_QZ09_F08.fsa	218	235	295	337	187	187	228	232	240	242	147	147	157	169
280	LX001_LX002_LX003_QZ10_H08.fsa	216	234	261	277	185	189	204	236	236	240	147	147	157	169
281	LX001_LX002_LX003_QZ11_J08.fsa	222	235	295	337	187	205	215	228	236	242	147	147	157	169
282	LX001_LX002_LX003_QZ12_L08.fsa	231	273	364	364	216	233	204	232	240	242	147	147	0	0
283	LX001_LX002_LX003_QZ13_N08.fsa	210	237	261	338	187	187	204	228	242	253	147	147	157	169
284	LX001_LX002_LX003_QZ14_P08.fsa	210	234	277	337	191	205	199	232	239	253	147	147	157	157
285	LX001_LX002_LX003_QZ15_B10.fsa	216	222	295	343	187	213	199	228	239	239	147	147	157	157
286	LX001_LX002_LX003_QZ16_D10.fsa	231	237	295	325	188	213	204	236	227	236	147	147	157	169
287	LX001_LX002_LX003_QZ17_F10.fsa	203	234	286	337	179	213	228	228	236	242	147	147	157	157
288	LX001_LX002_LX003_QZ18_H10.fsa	231	231	286	292	189	204	228	236	227	236	150	150	169	169
289	LX001_LX002_LX003_QZ19_J10.fsa	203	235	261	295	185	185	217	217	230	230	0	0	0	0
290	LX001_LX002_LX003_QZ20_L10.fsa	216	235	320	406	188	241	276	343	236	242	121	153	159	177
291	LX001_LX002_LX003_QZ21_N10.fsa	231	234	286	295	179	188	195	195	236	236	149	150	0	0
292	LX001_LX002_LX003_QZ22_P10.fsa	203	234	295	301	179	196	191	191	242	245	144	152	155	162
293	LX001_LX002_LX003_QZ23_B12.fsa	210	210	0	0	0	0	195	195	227	227	150	152	109	164
294	LX001_LX002_LX003_QZ24_D12.fsa	222	234	286	286	187	187	254	261	230	240	164	164	0	0
295	LX001_LX002_LX003_QZ25_F12.fsa	0	0	277	295	189	189	162	162	236	236	152	152	0	0
296	LX001_LX002_LX003_QZ26_H12.fsa	218	231	292	358	191	205	208	208	227	227	121	152	153	162
297	LX001_LX002_LX003_QZ27_J12.fsa	0	0	0	0	0	0	237	280	230	236	181	181	0	0
298	LX001_LX002_LX003_QZ28_L12.fsa	210	216	295	337	172	172	162	199	242	242	150	150	0	0
299	LX001_LX002_LX003_QZ29_N12.fsa	0	0	336	336	175	216	188	323	236	236	152	152	159	172
300	LX001_LX002_LX003_QZ30_P12.fsa	222	231	292	292	179	183	195	195	224	236	144	152	157	159
301	LX001_LX002_LX003_SL01_I14.fsa	203	221	310	369	186	233	255	255	224	224	147	150	157	157
302	LX001_LX002_LX003_SL02_K14.fsa	224	224	334	350	185	186	183	215	236	240	144	147	157	157
303	LX001_LX002_LX003_SL03_M14.fsa	221	231	307	330	186	194	245	253	0	0	147	169	159	159
304	LX001_LX002_LX003_SL04_O14.fsa	0	0	339	369	180	186	236	236	236	242	144	153	162	162
305	LX001_LX002_LX003_SL05_A16.fsa	218	231	339	369	156	189	224	224	224	224	131	147	0	0
306	LX001_LX002_LX003_SL06_C16.fsa	218	218	292	316	186	186	217	217	236	236	150	150	161	161
307	LX001_LX002_LX003_SL07_E16.fsa	218	231	310	316	185	186	215	255	242	242	144	147	157	157
308	LX001_LX002_LX003_SL08_G16.fsa	231	231	342	409	186	191	224	236	236	242	153	153	159	159
309	LX001_LX002_LX003_SL09_I16.fsa	221	231	310	339	180	180	236	236	236	240	142	147	164	164
310	LX001_LX002_LX003_SL10_K16.fsa	221	231	283	350	167	186	199	236	240	242	147	153	157	162
311	LX001_LX002_LX003_SL11_M16.fsa	0	0	367	409	186	233	215	236	224	245	144	144	162	162
312	LX001_LX002_LX003_SL12_O16.fsa	221	227	344	348	195	233	236	255	224	240	147	153	111	114
313	LX001_LX002_LX003_SL13_A18.fsa	221	224	292	292	0	0	215	236	227	240	147	153	157	157
314	LX001_LX002_LX003_SL14_C18.fsa	0	0	367	372	186	216	215	215	224	236	147	158	157	157
315	LX001_LX002_LX003_SL15_E18.fsa	254	259	334	339	186	216	215	215	227	236	147	153	116	157
316	LX001_LX002_LX003_SL16_G18.fsa	224	224	364	369	186	216	236	284	242	242	147	149	109	109
317	LX001_LX002_LX003_SL17_I18.fsa	224	231	0	0	186	191	240	240	230	236	150	169	159	159
318	LX001_LX002_LX003_SL18_K18.fsa	224	231	339	409	186	191	245	253	236	236	147	169	159	159
319	LX001_LX002_LX003_SL19_M18.fsa	221	221	0	0	0	0	210	220	236	239	0	0	169	177
320	LX001_LX002_LX003_SL20_O18.fsa	221	224	350	403	186	205	228	253	236	239	147	150	111	159
321	LX001_LX002_LX003_SL21_A20.fsa	218	231	0	0	0	0	204	215	236	240	147	147	179	179
322	LX001_LX002_LX003_SL22_C20.fsa	218	231	334	350	0	0	220	230	239	239	147	150	159	162
323	LX001_LX002_LX003_SL23_E20.fsa	218	231	322	409	167	186	204	204	236	239	147	150	159	162
324	LX001_LX002_LX003_SL24_G20.fsa	231	231	310	355	0	0	188	260	239	255	147	147	159	159
325	LX001_LX002_LX003_SL25_I20.fsa	221	231	334	409	187	216	220	245	240	240	144	147	153	153
326	LX001_LX002_LX003_SL26_K20.fsa	221	231	310	350	0	0	188	220	236	236	147	147	157	162
327	LX001_LX002_LX003_SL27_M20.fsa	221	221	0	0	185	205	245	260	227	227	144	147	153	179
328	LX001_LX002_LX003_SL28_O20.fsa	215	221	0	0	186	205	236	253	236	236	150	164	169	169
329	LX001_LX002_LX003_SL29_A22.fsa	221	234	334	334	156	186	215	230	233	236	131	147	157	179
330	LX001_LX002_LX003_SL30_C22.fsa	224	224	339	403	0	0	220	245	236	239	147	150	157	181
331	LX001_LX002_LX003_WZ01_B15.fsa	218	231	0	0	0	0	195	195	239	239	121	161	0	0
332	LX001_LX002_LX003_WZ02_D15.fsa	218	218	335	359	183	183	195	228	227	227	118	121	157	164
333	LX001_LX002_LX003_WZ03_F15.fsa	215	231	379	394	191	191	195	211	242	242	121	153	111	159
334	LX001_LX002_LX003_WZ04_H15.fsa	231	231	298	333	177	182	195	236	236	236	121	121	0	0
335	LX001_LX002_LX003_WZ05_J15.fsa	221	231	346	354	185	220	195	220	239	239	167	171	157	159
336	LX001_LX002_LX003_WZ06_L15.fsa	218	221	328	328	0	0	195	217	0	0	121	144	0	0
337	LX001_LX002_LX003_WZ07_N15.fsa	215	221	331	353	186	200	204	220	227	230	118	118	0	0
338	LX001_LX002_LX003_WZ08_P15.fsa	215	221	295	325	200	220	195	195	245	245	121	121	159	162
339	LX001_LX002_LX003_WZ09_B17.fsa	213	227	385	385	0	0	195	236	227	227	121	121	159	162
340	LX001_LX002_LX003_WZ10_D17.fsa	218	231	353	368	208	249	195	195	227	227	121	121	0	0
341	LX001_LX002_LX003_WZ11_F17.fsa	234	237	344	394	180	180	195	236	236	236	118	153	155	160
342	LX001_LX002_LX003_WZ12_H17.fsa	231	231	346	346	0	0	204	276	233	242	121	121	157	165
343	LX001_LX002_LX003_WZ13_J17.fsa	237	275	301	333	182	191	188	195	255	255	149	153	0	0
344	LX001_LX002_LX003_WZ14_L17.fsa	231	231	307	320	0	0	188	204	242	242	121	144	0	0
345	LX001_LX002_LX003_WZ15_N17.fsa	237	252	325	432	0	0	188	220	242	242	133	162	0	0
346	LX001_LX002_LX003_WZ16_P17.fsa	219	237	338	346	197	197	0	0	0	0	133	133	169	177
347	LX001_LX002_LX003_WZ17_B19.fsa	231	231	0	0	175	175	229	229	242	242	162	162	111	157
348	LX001_LX002_LX003_WZ18_D19.fsa	218	218	297	353	191	204	195	195	242	242	121	121	0	0
349	LX001_LX002_LX003_WZ19_F19.fsa	216	231	320	320	0	0	217	217	227	233	147	150	116	157
350	LX001_LX002_LX003_WZ20_H19.fsa	218	231	311	333	0	0	217	217	239	242	147	150	116	157
351	LX001_LX002_LX003_WZ21_J19.fsa	0	0	0	0	191	191	217	249	227	236	147	147	116	162
352	LX001_LX002_LX003_WZ22_L19.fsa	221	231	320	406	161	191	217	233	227	236	164	164	157	159
353	LX001_LX002_LX003_WZ23_N19.fsa	229	229	346	375	193	193	217	249	239	239	147	147	157	162
354	LX001_LX002_LX003_WZ24_P19.fsa	215	221	333	388	0	0	217	249	239	239	147	150	157	162
355	LX001_LX002_LX003_WZ25_B21.fsa	252	275	381	383	197	202	217	233	227	239	151	164	111	169
356	LX001_LX002_LX003_WZ26_D21.fsa	218	231	379	381	200	200	233	250	239	239	150	164	157	157
357	LX001_LX002_LX003_WZ27_F21.fsa	237	252	354	365	191	191	225	233	227	239	150	164	111	157
358	LX001_LX002_LX003_WZ28_H21.fsa	231	231	310	328	173	173	217	233	239	242	147	147	116	157
359	LX001_LX002_LX003_WZ29_J21.fsa	218	218	346	365	199	204	0	0	239	239	0	0	157	157
360	LX001_LX002_LX003_WZ30_L21.fsa	221	231	313	346	0	0	0	0	227	227	150	150	157	157
