# Supplementary material for: Genetic diversity and population structure of Bellamya purificata in Guangxi
Source: PLoS One. 2024 Jun 25;19(6):e0305197. doi: 10.1371/journal.pone.0305197 (PMC11198789; doi:10.1371/journal.pone.0305197)
Supplement: S3 Table — (XLS) [file pone.0305197.s003.xls]

## Sheet: Table S3
S3 Table. Raw data for diversity analysis of Bellamya purificata populations using GenAlEx v6.5 software
7	360	12	30	30	30	30	30	30	30	30	30	30	30	30
			DA	GL	HZ	LC	LL	LS	LY	LZ	PL	QZ	SL	WZ
sample	pop	LX001		LX002		LX003		LX004		LX005		LX006		LX007
DA01	DA	0	0	255	297	195	237	220	220	233	236	140	140	111	113
DA02	DA	0	0	255	316	156	237	215	276	239	239	144	144	111	157
DA03	DA	0	0	0	0	0	0	220	220	230	242	144	144	157	169
DA04	DA	218	219	283	378	182	237	225	245	230	242	144	147	111	157
DA05	DA	0	0	0	0	0	0	220	268	240	240	147	153	157	167
DA06	DA	213	219	325	378	210	210	199	217	230	230	0	0	109	162
DA07	DA	223	223	340	379	182	182	220	242	233	242	121	144	157	165
DA08	DA	213	227	271	344	0	0	215	215	240	258	147	147	155	160
DA09	DA	225	225	0	0	181	181	225	245	230	230	140	144	153	153
DA10	DA	219	219	337	344	0	0	195	242	227	240	121	153	111	162
DA11	DA	218	218	283	292	0	0	217	245	242	242	121	144	111	162
DA12	DA	219	219	328	378	186	186	220	245	230	230	144	147	111	169
DA13	DA	213	223	0	0	0	0	217	217	242	242	144	144	162	162
DA14	DA	225	261	280	283	191	191	220	276	230	236	147	154	113	157
DA15	DA	213	213	316	337	197	197	199	245	242	242	121	121	162	162
DA16	DA	213	224	331	337	156	158	217	245	236	236	144	144	111	111
DA17	DA	0	0	292	297	181	212	188	339	227	245	150	150	157	169
DA18	DA	225	258	297	307	156	185	212	212	240	240	121	165	157	162
DA19	DA	218	218	344	379	0	0	224	261	236	236	0	0	159	161
DA20	DA	218	218	307	358	182	182	186	240	224	239	147	147	160	160
DA21	DA	219	227	292	340	156	177	236	236	236	236	144	147	157	162
DA22	DA	231	231	297	325	0	0	236	245	240	242	144	147	159	167
DA23	DA	213	223	283	331	182	253	224	236	236	236	121	153	161	161
DA24	DA	215	221	316	337	173	173	195	224	224	236	121	169	159	161
DA25	DA	212	212	283	283	195	212	217	217	224	233	121	147	157	161
DA26	DA	219	219	340	378	229	245	215	215	224	252	147	147	167	167
DA27	DA	218	218	331	344	0	0	236	236	240	240	144	147	111	162
DA28	DA	218	218	292	344	0	0	236	255	224	240	144	147	157	167
DA29	DA	0	0	283	331	182	253	236	255	224	236	121	147	157	157
DA30	DA	215	231	355	355	173	173	236	249	236	242	153	153	161	161
GL01	GL	213	229	328	350	167	201	204	204	233	239	147	147	157	157
GL02	GL	227	244	328	338	181	208	187	217	230	233	147	155	0	0
GL03	GL	218	218	333	352	167	167	0	0	0	0	0	0	0	0
GL04	GL	231	231	372	372	183	233	187	187	0	0	147	147	157	165
GL05	GL	0	0	313	350	154	186	221	232	233	240	147	150	111	157
GL06	GL	210	234	346	353	183	207	220	269	233	242	144	147	157	160
GL07	GL	216	229	320	320	181	185	187	187	239	239	147	147	157	157
GL08	GL	223	232	367	367	168	189	187	187	0	0	140	147	111	167
GL09	GL	0	0	349	355	187	197	187	195	239	239	150	155	111	171
GL10	GL	219	229	301	335	182	209	187	236	227	239	147	147	0	0
GL11	GL	0	0	326	326	0	0	0	0	233	239	147	150	140	171
GL12	GL	232	238	335	372	0	0	187	232	239	249	147	147	153	162
GL13	GL	227	231	299	343	202	212	187	187	230	242	147	147	0	0
GL14	GL	213	219	0	0	177	177	220	232	230	249	140	147	157	157
GL15	GL	231	234	325	336	0	0	187	187	233	239	147	147	138	176
GL16	GL	210	223	277	277	202	204	217	217	230	233	147	147	157	157
GL17	GL	216	216	257	257	187	257	0	0	233	249	147	147	167	167
GL18	GL	219	232	307	313	193	197	187	187	230	230	147	147	167	167
GL19	GL	218	218	283	326	158	186	210	245	224	239	147	147	157	157
GL20	GL	218	232	283	301	167	179	220	225	236	236	147	152	159	172
GL21	GL	210	231	316	333	186	191	220	230	239	239	144	165	153	153
GL22	GL	0	0	333	340	201	201	0	0	0	0	0	0	157	157
GL23	GL	221	221	310	350	161	191	236	253	227	240	0	0	157	157
GL24	GL	221	221	289	335	0	0	210	210	236	236	147	150	155	157
GL25	GL	215	221	345	348	237	237	204	204	239	239	147	147	157	167
GL26	GL	0	0	316	358	185	186	0	0	233	233	0	0	0	0
GL27	GL	218	218	297	325	179	182	220	230	240	240	147	147	155	179
GL28	GL	218	218	257	257	191	212	204	230	227	240	147	147	155	177
GL29	GL	215	218	292	316	168	193	204	253	236	242	147	150	159	179
GL30	GL	215	231	368	368	202	216	210	253	236	236	147	150	157	159
HZ01	HZ	231	243	269	269	183	183	195	220	245	245	147	153	159	159
HZ02	HZ	234	243	286	335	156	180	186	186	0	0	144	159	159	162
HZ03	HZ	231	231	269	328	175	190	225	254	230	230	121	140	113	159
HZ04	HZ	221	231	283	295	0	0	195	195	236	240	121	144	140	165
HZ05	HZ	203	231	261	261	169	189	187	187	0	0	147	153	0	0
HZ06	HZ	231	238	272	331	175	175	187	187	0	0	153	153	0	0
HZ07	HZ	215	231	351	351	187	196	204	204	242	245	121	150	159	160
HZ08	HZ	234	234	0	0	0	0	162	162	240	240	121	121	157	157
HZ09	HZ	234	238	272	326	169	169	199	199	236	236	121	121	157	167
HZ10	HZ	231	231	286	295	186	204	220	220	236	242	144	150	157	160
HZ11	HZ	234	267	292	304	189	189	319	343	239	239	121	121	153	157
HZ12	HZ	0	0	295	304	189	189	187	195	230	236	144	144	157	157
HZ13	HZ	216	241	269	292	180	201	225	254	230	233	140	140	113	157
HZ14	HZ	231	231	269	351	173	173	0	0	230	236	140	151	153	162
HZ15	HZ	203	231	286	286	169	191	195	195	236	236	149	150	153	167
HZ16	HZ	231	235	0	0	187	197	0	0	236	253	0	0	0	0
HZ17	HZ	231	231	337	360	182	216	195	195	240	240	150	150	157	157
HZ18	HZ	222	231	335	349	0	0	188	242	227	227	121	147	0	0
HZ19	HZ	235	243	338	338	191	191	217	217	236	242	131	163	109	164
HZ20	HZ	231	237	381	403	169	191	217	217	242	255	131	163	153	157
HZ21	HZ	223	238	295	295	185	196	187	217	233	233	150	154	160	169
HZ22	HZ	234	243	337	349	183	213	187	217	263	263	150	150	153	153
HZ23	HZ	231	238	320	360	172	185	217	296	226	263	147	163	109	159
HZ24	HZ	216	243	295	367	189	189	217	261	236	236	131	163	0	0
HZ25	HZ	235	235	337	337	188	188	217	217	242	242	147	163	109	153
HZ26	HZ	203	231	295	409	177	187	222	261	226	226	147	147	155	162
HZ27	HZ	231	231	283	338	180	190	217	217	242	242	144	147	0	0
HZ28	HZ	203	267	283	372	169	169	204	213	233	263	131	147	159	164
HZ29	HZ	234	234	283	283	225	225	261	342	242	263	150	150	153	159
HZ30	HZ	216	238	283	354	193	225	222	222	233	263	147	150	159	169
LC01	LC	215	221	0	0	182	205	233	250	227	239	147	150	157	157
LC02	LC	215	221	0	0	182	182	217	217	226	239	147	150	116	157
LC03	LC	218	218	346	361	191	207	217	250	236	236	151	164	157	157
LC04	LC	218	231	335	385	191	207	217	217	227	255	147	164	157	157
LC05	LC	213	231	364	385	190	196	217	250	242	242	147	164	111	157
LC06	LC	218	231	355	385	171	171	217	228	236	236	150	164	111	157
LC07	LC	218	231	0	0	191	205	217	228	227	239	150	164	157	159
LC08	LC	213	221	304	355	182	182	217	225	227	239	147	164	157	157
LC09	LC	237	252	301	355	182	207	187	187	0	0	150	164	0	0
LC10	LC	252	252	335	367	172	207	187	187	230	233	0	0	0	0
LC11	LC	213	252	301	346	207	220	217	233	233	240	147	147	116	157
LC12	LC	0	0	301	335	0	0	217	233	227	240	0	0	157	159
LC13	LC	252	267	335	355	207	220	217	217	239	242	147	150	116	157
LC14	LC	213	267	295	348	196	207	217	217	240	240	0	0	157	159
LC15	LC	221	252	295	345	189	257	233	250	227	242	147	150	157	157
LC16	LC	213	213	348	355	204	207	250	250	227	240	147	164	116	169
LC17	LC	237	252	301	301	0	0	217	233	0	0	150	164	157	157
LC18	LC	237	252	355	381	0	0	187	233	230	233	147	164	116	157
LC19	LC	221	221	0	0	0	0	199	199	233	242	144	152	159	160
LC20	LC	0	0	0	0	0	0	225	276	231	231	144	144	0	0
LC21	LC	213	221	355	385	207	207	191	195	230	233	147	152	132	157
LC22	LC	0	0	335	361	0	0	215	217	233	233	144	144	111	175
LC23	LC	213	237	361	364	182	182	204	217	236	236	144	147	157	157
LC24	LC	252	264	301	346	196	196	220	245	236	236	144	151	111	175
LC25	LC	252	264	322	346	182	207	242	254	230	258	150	164	109	162
LC26	LC	234	267	322	364	189	220	199	199	0	0	150	150	162	162
LC27	LC	237	252	355	367	175	175	195	195	233	233	153	153	159	159
LC28	LC	234	264	304	334	204	204	225	245	242	242	144	147	116	162
LC29	LC	237	252	367	385	183	207	220	245	230	258	144	144	111	111
LC30	LC	221	221	301	301	0	0	204	204	236	236	150	150	157	162
LL01	LL	218	230	313	313	191	205	195	351	233	242	153	153	0	0
LL02	LL	218	218	0	0	0	0	188	199	236	242	150	150	0	0
LL03	LL	231	231	331	388	191	205	162	233	236	245	150	150	157	159
LL04	LL	215	231	331	336	0	0	221	221	227	233	147	147	111	138
LL05	LL	221	231	379	422	173	205	0	0	236	236	150	150	155	157
LL06	LL	218	221	266	266	185	207	257	339	230	242	0	0	111	113
LL07	LL	218	221	313	331	191	205	195	195	245	245	153	153	153	162
LL08	LL	215	221	313	336	0	0	188	195	242	245	132	150	140	171
LL09	LL	218	231	0	0	191	205	195	303	227	227	121	121	165	169
LL10	LL	218	218	283	283	191	191	195	195	242	242	121	152	0	0
LL11	LL	231	231	331	388	177	177	212	280	236	236	140	151	162	167
LL12	LL	231	231	388	393	191	205	191	191	239	245	121	121	157	160
LL13	LL	221	231	0	0	0	0	195	220	242	242	150	150	109	162
LL14	LL	221	231	283	313	191	205	213	229	240	240	121	150	157	162
LL15	LL	218	218	331	331	205	216	0	0	236	236	121	151	109	159
LL16	LL	218	231	313	336	0	0	195	195	227	236	121	152	0	0
LL17	LL	218	218	283	388	191	216	220	220	227	242	121	150	0	0
LL18	LL	218	231	313	388	191	205	237	245	230	230	140	140	157	167
LL19	LL	0	0	0	0	191	205	339	355	0	0	150	159	0	0
LL20	LL	221	231	0	0	0	0	195	195	239	242	121	121	157	162
LL21	LL	231	231	388	388	205	205	0	0	245	245	121	128	140	157
LL22	LL	203	215	266	331	0	0	261	276	230	230	0	0	153	159
LL23	LL	218	231	0	0	191	205	195	195	242	242	121	121	0	0
LL24	LL	218	231	331	388	191	205	195	195	242	242	144	153	157	167
LL25	LL	231	231	313	371	0	0	195	195	227	236	144	156	153	157
LL26	LL	231	231	331	393	173	191	295	343	230	233	140	140	113	157
LL27	LL	221	231	0	0	185	191	195	195	239	239	147	153	0	0
LL28	LL	221	231	283	283	191	205	195	195	245	245	121	121	140	157
LL29	LL	215	221	0	0	205	205	0	0	230	233	0	0	111	171
LL30	LL	215	221	331	388	205	261	0	0	0	0	150	159	157	159
LS01	LS	219	225	328	328	0	0	236	236	236	240	147	147	0	0
LS02	LS	219	231	0	0	191	191	220	245	240	240	150	150	0	0
LS03	LS	219	219	328	457	163	203	0	0	239	242	150	150	177	177
LS04	LS	202	225	316	335	191	191	191	204	239	239	147	147	159	159
LS05	LS	234	278	330	372	193	201	208	230	239	239	147	150	162	169
LS06	LS	221	231	321	362	202	233	220	220	239	239	140	147	157	159
LS07	LS	218	231	419	432	0	0	210	245	226	236	144	147	157	157
LS08	LS	218	231	292	338	0	0	188	253	239	242	121	147	157	157
LS09	LS	219	231	358	406	189	189	220	242	236	242	147	147	107	157
LS10	LS	218	231	336	336	0	0	220	228	239	239	121	147	157	157
LS11	LS	0	0	338	364	229	245	0	0	236	240	121	121	109	157
LS12	LS	0	0	325	343	182	220	204	204	239	239	147	150	157	159
LS13	LS	231	231	0	0	188	216	0	0	0	0	0	0	113	113
LS14	LS	231	231	358	358	197	237	0	0	0	0	153	153	111	111
LS15	LS	223	229	338	454	175	181	204	208	0	0	147	150	0	0
LS16	LS	0	0	0	0	0	0	204	230	236	236	147	147	113	157
LS17	LS	210	210	257	257	181	195	242	245	230	240	147	147	159	177
LS18	LS	219	219	338	401	178	191	204	204	240	240	147	150	157	159
LS19	LS	219	225	268	307	212	237	228	232	227	236	147	147	159	159
LS20	LS	225	225	304	444	195	268	204	228	227	239	147	147	0	0
LS21	LS	223	234	361	361	175	188	187	228	230	233	147	150	162	169
LS22	LS	210	223	292	364	0	0	228	232	230	233	147	147	157	159
LS23	LS	219	223	313	352	199	201	204	228	240	253	147	147	157	167
LS24	LS	231	231	328	337	205	212	204	228	236	253	147	147	0	0
LS25	LS	210	219	342	342	186	186	204	204	240	255	147	147	0	0
LS26	LS	0	0	286	328	0	0	204	228	236	239	147	147	157	159
LS27	LS	0	0	296	454	188	233	204	228	227	249	147	147	0	0
LS28	LS	0	0	322	322	0	0	204	204	239	253	147	147	157	169
LS29	LS	219	219	365	368	161	197	228	228	240	253	147	147	0	0
LS30	LS	219	219	335	338	195	241	215	228	227	240	147	147	0	0
LY01	LY	218	223	342	346	193	193	187	187	0	0	147	153	0	0
LY02	LY	0	0	331	338	0	0	187	187	230	233	153	153	159	162
LY03	LY	219	232	258	379	201	241	187	187	0	0	147	147	159	165
LY04	LY	225	241	0	0	163	163	0	0	239	249	147	147	0	0
LY05	LY	0	0	316	316	0	0	0	0	0	0	147	153	0	0
LY06	LY	216	219	313	335	186	202	236	236	249	249	147	147	157	157
LY07	LY	219	223	307	379	225	245	0	0	230	233	150	153	0	0
LY08	LY	215	215	0	0	0	0	187	269	230	233	147	147	160	160
LY09	LY	0	0	328	328	191	191	0	0	239	239	0	0	0	0
LY10	LY	227	234	299	299	215	215	0	0	230	233	0	0	111	157
LY11	LY	223	223	258	307	201	212	204	236	230	249	147	147	0	0
LY12	LY	219	219	307	361	199	209	204	236	0	0	0	0	0	0
LY13	LY	219	226	313	331	187	220	195	236	230	233	0	0	159	159
LY14	LY	210	219	336	338	182	220	0	0	249	249	0	0	159	160
LY15	LY	215	215	307	379	0	0	187	217	233	233	0	0	0	0
LY16	LY	219	219	340	340	179	191	0	0	230	233	0	0	0	0
LY17	LY	218	231	0	0	0	0	187	187	239	239	147	153	157	171
LY18	LY	0	0	0	0	0	0	187	228	230	233	152	152	111	171
LY19	LY	219	231	352	359	182	199	204	236	230	249	147	147	140	157
LY20	LY	223	223	331	331	209	209	269	269	233	239	147	150	157	171
LY21	LY	218	231	321	337	0	0	217	221	239	239	147	153	157	171
LY22	LY	215	215	346	388	0	0	204	232	233	236	147	150	157	157
LY23	LY	210	223	321	374	181	185	232	232	239	249	147	147	157	167
LY24	LY	202	219	322	328	188	245	187	217	230	233	147	153	157	171
LY25	LY	227	231	321	334	207	229	0	0	230	233	147	155	111	153
LY26	LY	219	223	344	432	197	197	236	236	249	249	121	147	157	157
LY27	LY	226	229	328	328	195	195	204	245	233	249	147	147	157	157
LY28	LY	0	0	0	0	0	0	269	284	233	249	147	147	157	157
LY29	LY	231	234	328	345	187	202	204	232	230	230	147	147	157	157
LY30	LY	0	0	350	350	181	191	269	269	233	233	150	153	171	171
LZ01	LZ	221	221	269	385	169	183	204	220	230	236	147	150	169	179
LZ02	LZ	218	221	313	394	183	189	188	260	236	240	144	147	157	177
LZ03	LZ	215	221	375	381	177	190	210	253	236	236	150	150	157	181
LZ04	LZ	215	221	346	381	183	190	210	253	233	233	147	147	157	179
LZ05	LZ	218	231	295	298	191	191	0	0	0	0	0	0	157	157
LZ06	LZ	218	231	266	372	191	196	220	230	236	236	147	150	157	157
LZ07	LZ	231	231	266	266	191	191	225	225	242	242	147	147	157	172
LZ08	LZ	218	231	325	381	191	191	204	253	233	233	150	150	157	157
LZ09	LZ	218	231	378	385	180	191	220	245	239	239	147	165	153	169
LZ10	LZ	203	218	266	334	154	186	204	230	236	239	147	150	157	157
LZ11	LZ	231	231	302	331	180	186	199	228	236	242	147	147	157	169
LZ12	LZ	231	231	271	372	177	177	253	260	239	239	147	147	157	157
LZ13	LZ	203	218	295	298	183	190	210	253	239	239	147	147	155	157
LZ14	LZ	0	0	268	295	177	177	230	230	236	236	147	150	157	159
LZ15	LZ	231	231	379	385	177	196	204	224	239	239	147	147	157	181
LZ16	LZ	231	231	266	375	191	196	220	245	236	236	147	147	157	167
LZ17	LZ	221	231	385	400	183	191	217	217	239	239	147	147	159	172
LZ18	LZ	231	231	266	266	177	191	204	204	236	239	147	147	0	0
LZ19	LZ	231	231	383	400	177	183	195	212	227	245	121	147	159	159
LZ20	LZ	203	231	298	397	180	189	212	212	236	236	121	159	159	160
LZ21	LZ	231	231	331	331	177	183	195	195	227	227	121	121	157	164
LZ22	LZ	0	0	298	331	177	191	288	295	230	230	140	151	113	159
LZ23	LZ	203	231	295	385	177	183	188	351	227	227	121	121	113	157
LZ24	LZ	221	231	295	375	183	190	195	195	242	245	147	150	159	162
LZ25	LZ	231	231	295	391	183	186	217	237	230	230	140	140	111	127
LZ26	LZ	231	231	295	325	183	191	162	212	239	239	121	121	162	171
LZ27	LZ	203	221	385	394	180	205	195	195	239	242	147	159	153	159
LZ28	LZ	215	221	372	391	189	191	188	339	255	255	150	150	162	167
LZ29	LZ	0	0	298	397	180	180	187	195	233	240	121	163	159	162
LZ30	LZ	218	231	325	385	177	190	195	195	239	239	121	121	159	167
PL01	PL	0	0	292	295	220	220	198	198	263	263	147	147	153	159
PL02	PL	0	0	337	354	216	233	224	224	258	258	150	150	159	185
PL03	PL	267	267	320	337	188	212	342	342	233	255	147	149	111	162
PL04	PL	231	231	261	261	211	237	217	233	242	255	131	147	116	157
PL05	PL	227	231	263	263	229	264	217	217	255	255	147	147	157	159
PL06	PL	231	231	259	263	185	233	204	204	255	263	147	150	157	157
PL07	PL	215	231	261	261	203	225	162	217	264	264	147	147	111	114
PL08	PL	231	231	263	350	199	229	217	217	236	242	131	147	0	0
PL09	PL	212	231	258	263	0	0	217	261	255	255	154	154	141	160
PL10	PL	215	231	261	261	0	0	222	222	227	236	147	147	159	159
PL11	PL	215	215	364	364	0	0	213	217	242	255	144	147	153	159
PL12	PL	227	231	301	301	0	0	215	255	242	242	147	147	153	157
PL13	PL	215	221	263	337	179	220	222	224	233	263	150	163	109	161
PL14	PL	221	231	263	263	190	216	217	222	215	242	131	147	153	164
PL15	PL	0	0	263	266	199	245	162	162	242	263	158	158	0	0
PL16	PL	0	0	289	320	203	220	213	233	263	263	147	147	153	159
PL17	PL	215	231	261	261	0	0	217	217	227	263	144	147	153	157
PL18	PL	231	231	266	266	158	158	222	261	233	233	147	150	157	159
PL19	PL	221	221	244	244	0	0	195	195	236	236	118	118	157	161
PL20	PL	0	0	263	297	0	0	195	195	227	227	121	121	157	159
PL21	PL	0	0	0	0	0	0	347	347	0	0	140	140	157	167
PL22	PL	215	221	266	266	229	257	191	195	240	251	140	140	159	162
PL23	PL	218	231	269	322	229	229	195	195	227	242	121	121	159	167
PL24	PL	218	218	259	263	0	0	191	204	242	242	121	121	0	0
PL25	PL	215	231	266	266	225	249	195	195	242	245	121	152	157	162
PL26	PL	215	231	246	261	181	194	195	195	227	227	121	121	157	159
PL27	PL	0	0	263	266	0	0	187	195	240	255	0	0	159	167
PL28	PL	218	221	263	266	188	212	195	204	227	227	121	121	157	157
PL29	PL	231	231	263	269	173	173	191	195	239	239	153	153	159	161
PL30	PL	0	0	326	351	179	212	195	195	245	255	121	147	0	0
QZ01	QZ	0	0	255	271	0	0	204	236	236	240	147	147	157	159
QZ02	QZ	237	281	364	364	175	196	228	232	236	255	147	147	157	159
QZ03	QZ	216	216	261	286	172	179	228	228	239	255	147	150	157	167
QZ04	QZ	210	222	286	337	188	196	228	228	227	255	147	147	0	0
QZ05	QZ	0	0	292	337	187	187	204	204	240	242	150	150	157	159
QZ06	QZ	203	203	304	337	179	213	228	228	236	236	147	147	157	157
QZ07	QZ	218	222	261	337	154	188	204	232	236	236	147	147	157	157
QZ08	QZ	0	0	0	0	0	0	199	228	236	242	147	147	159	169
QZ09	QZ	218	235	295	337	187	187	228	232	240	242	147	147	157	169
QZ10	QZ	216	234	261	277	185	189	204	236	236	240	147	147	157	169
QZ11	QZ	222	235	295	337	187	205	215	228	236	242	147	147	157	169
QZ12	QZ	231	273	364	364	216	233	204	232	240	242	147	147	0	0
QZ13	QZ	210	237	261	338	187	187	204	228	242	253	147	147	157	169
QZ14	QZ	210	234	277	337	191	205	199	232	239	253	147	147	157	157
QZ15	QZ	216	222	295	343	187	213	199	228	239	239	147	147	157	157
QZ16	QZ	231	237	295	325	188	213	204	236	227	236	147	147	157	169
QZ17	QZ	203	234	286	337	179	213	228	228	236	242	147	147	157	157
QZ18	QZ	231	231	286	292	189	204	228	236	227	236	150	150	169	169
QZ19	QZ	203	235	261	295	185	185	217	217	230	230	0	0	0	0
QZ20	QZ	216	235	320	406	188	241	276	343	236	242	121	153	159	177
QZ21	QZ	231	234	286	295	179	188	195	195	236	236	149	150	0	0
QZ22	QZ	203	234	295	301	179	196	191	191	242	245	144	152	155	162
QZ23	QZ	210	210	0	0	0	0	195	195	227	227	150	152	109	164
QZ24	QZ	222	234	286	286	187	187	254	261	230	240	164	164	0	0
QZ25	QZ	0	0	277	295	189	189	162	162	236	236	152	152	0	0
QZ26	QZ	218	231	292	358	191	205	208	208	227	227	121	152	153	162
QZ27	QZ	0	0	0	0	0	0	237	280	230	236	181	181	0	0
QZ28	QZ	210	216	295	337	172	172	162	199	242	242	150	150	0	0
QZ29	QZ	0	0	336	336	175	216	188	323	236	236	152	152	159	172
QZ30	QZ	222	231	292	292	179	183	195	195	224	236	144	152	157	159
SL01	SL	203	221	310	369	186	233	255	255	224	224	147	150	157	157
SL02	SL	224	224	334	350	185	186	183	215	236	240	144	147	157	157
SL03	SL	221	231	307	330	186	194	245	253	0	0	147	169	159	159
SL04	SL	0	0	339	369	180	186	236	236	236	242	144	153	162	162
SL05	SL	218	231	339	369	156	189	224	224	224	224	131	147	0	0
SL06	SL	218	218	292	316	186	186	217	217	236	236	150	150	161	161
SL07	SL	218	231	310	316	185	186	215	255	242	242	144	147	157	157
SL08	SL	231	231	342	409	186	191	224	236	236	242	153	153	159	159
SL09	SL	221	231	310	339	180	180	236	236	236	240	142	147	164	164
SL10	SL	221	231	283	350	167	186	199	236	240	242	147	153	157	162
SL11	SL	0	0	367	409	186	233	215	236	224	245	144	144	162	162
SL12	SL	221	227	344	348	195	233	236	255	224	240	147	153	111	114
SL13	SL	221	224	292	292	0	0	215	236	227	240	147	153	157	157
SL14	SL	0	0	367	372	186	216	215	215	224	236	147	158	157	157
SL15	SL	254	259	334	339	186	216	215	215	227	236	147	153	116	157
SL16	SL	224	224	364	369	186	216	236	284	242	242	147	149	109	109
SL17	SL	224	231	0	0	186	191	240	240	230	236	150	169	159	159
SL18	SL	224	231	339	409	186	191	245	253	236	236	147	169	159	159
SL19	SL	221	221	0	0	0	0	210	220	236	239	0	0	169	177
SL20	SL	221	224	350	403	186	205	228	253	236	239	147	150	111	159
SL21	SL	218	231	0	0	0	0	204	215	236	240	147	147	179	179
SL22	SL	218	231	334	350	0	0	220	230	239	239	147	150	159	162
SL23	SL	218	231	322	409	167	186	204	204	236	239	147	150	159	162
SL24	SL	231	231	310	355	0	0	188	260	239	255	147	147	159	159
SL25	SL	221	231	334	409	187	216	220	245	240	240	144	147	153	153
SL26	SL	221	231	310	350	0	0	188	220	236	236	147	147	157	162
SL27	SL	221	221	0	0	185	205	245	260	227	227	144	147	153	179
SL28	SL	215	221	0	0	186	205	236	253	236	236	150	164	169	169
SL29	SL	221	234	334	334	156	186	215	230	233	236	131	147	157	179
SL30	SL	224	224	339	403	0	0	220	245	236	239	147	150	157	181
WZ01	WZ	218	231	0	0	0	0	195	195	239	239	121	161	0	0
WZ02	WZ	218	218	335	359	183	183	195	228	227	227	118	121	157	164
WZ03	WZ	215	231	379	394	191	191	195	211	242	242	121	153	111	159
WZ04	WZ	231	231	298	333	177	182	195	236	236	236	121	121	0	0
WZ05	WZ	221	231	346	354	185	220	195	220	239	239	167	171	157	159
WZ06	WZ	218	221	328	328	0	0	195	217	0	0	121	144	0	0
WZ07	WZ	215	221	331	353	186	200	204	220	227	230	118	118	0	0
WZ08	WZ	215	221	295	325	200	220	195	195	245	245	121	121	159	162
WZ09	WZ	213	227	385	385	0	0	195	236	227	227	121	121	159	162
WZ10	WZ	218	231	353	368	208	249	195	195	227	227	121	121	0	0
WZ11	WZ	234	237	344	394	180	180	195	236	236	236	118	153	155	160
WZ12	WZ	231	231	346	346	0	0	204	276	233	242	121	121	157	165
WZ13	WZ	237	275	301	333	182	191	188	195	255	255	149	153	0	0
WZ14	WZ	231	231	307	320	0	0	188	204	242	242	121	144	0	0
WZ15	WZ	237	252	325	432	0	0	188	220	242	242	133	162	0	0
WZ16	WZ	219	237	338	346	197	197	0	0	0	0	133	133	169	177
WZ17	WZ	231	231	0	0	175	175	229	229	242	242	162	162	111	157
WZ18	WZ	218	218	297	353	191	204	195	195	242	242	121	121	0	0
WZ19	WZ	216	231	320	320	0	0	217	217	227	233	147	150	116	157
WZ20	WZ	218	231	311	333	0	0	217	217	239	242	147	150	116	157
WZ21	WZ	0	0	0	0	191	191	217	249	227	236	147	147	116	162
WZ22	WZ	221	231	320	406	161	191	217	233	227	236	164	164	157	159
WZ23	WZ	229	229	346	375	193	193	217	249	239	239	147	147	157	162
WZ24	WZ	215	221	333	388	0	0	217	249	239	239	147	150	157	162
WZ25	WZ	252	275	381	383	197	202	217	233	227	239	151	164	111	169
WZ26	WZ	218	231	379	381	200	200	233	250	239	239	150	164	157	157
WZ27	WZ	237	252	354	365	191	191	225	233	227	239	150	164	111	157
WZ28	WZ	231	231	310	328	173	173	217	233	239	242	147	147	116	157
WZ29	WZ	218	218	346	365	199	204	0	0	239	239	0	0	157	157
WZ30	WZ	221	231	313	346	0	0	0	0	227	227	150	150	157	157
