# Supplementary material for: Genetic diversity and population structure of Bellamya purificata in Guangxi
Source: PLoS One. 2024 Jun 25;19(6):e0305197. doi: 10.1371/journal.pone.0305197 (PMC11198789; doi:10.1371/journal.pone.0305197)
Supplement: S4 Table — (XLS) [file pone.0305197.s004.xls]

## Sheet: Table S3
S4 Table. Raw data used for UPGMA clustering analysis of Bellamya purificata populations
LY	GL	LZ	HZ	PL	WZ	LC	DA	SL	LS	QZ	LL
0												LY
0.198078	0											GL
0.578135	0.357273	0										LZ
0.768356	0.637986	0.349255	0									HZ
0.716554	0.618964	0.350169	0.362639	0								PL
0.751763	0.605433	0.284213	0.438117	0.360813	0							WZ
0.641046	0.510018	0.592576	0.583556	0.691077	0.429777	0						LC
0.650962	0.563151	0.685042	0.645173	0.74171	0.625014	0.598565	0					DA
0.678133	0.456392	0.392272	0.587923	0.58358	0.620419	0.656399	0.510004	0				SL
0.301842	0.227632	0.365327	0.647155	0.58307	0.57499	0.641847	0.573536	0.456484	0			LS
0.551666	0.402145	0.443257	0.452622	0.562433	0.574292	0.546599	0.703739	0.511776	0.313867	0		QZ
1.12901	1.0066	0.407811	0.512042	0.523644	0.3392	0.885741	0.766903	0.786149	0.987928	0.84964	0	LL
