# Supplementary material for: Genetic diversity and population structure of Bellamya purificata in Guangxi
Source: PLoS One. 2024 Jun 25;19(6):e0305197. doi: 10.1371/journal.pone.0305197 (PMC11198789; doi:10.1371/journal.pone.0305197)
Supplement: S5 Table — (XLS) [file pone.0305197.s005.xls]

## Sheet: Table S5
S5 Table. Raw data used for PCoA analyses of Bellamya purificata populations
Axis No.	1	2	3	4	5	6	7	8	9	10	11	12	13	14	15	16	17	18	19	20	21	22	23	24	25	26	27	28	29	30	31	32	33	34	35	36	37	38	39	40	41	42	43	44	45	46	47	48	49
EigenValue	9.2842	6.91631	6.38918	5.69019	4.88372	4.70314	4.41389	3.96297	3.64225	3.35715	3.34703	3.02667	2.8347	2.76209	2.54639	2.37591	2.26764	2.09102	2.02663	1.9557	1.87886	1.79863	1.71205	1.66539	1.65332	1.5654	1.45955	1.38678	1.32189	1.29379	1.20447	1.18988	1.16491	1.13228	1.09175	1.08275	1.05774	1.02957	0.967877	0.94842	0.939466	0.919514	0.876168	0.869941	0.850748	0.828826	0.819864	0.778201	0.763931
LY01	0.00260683	-0.365507	-0.135483	-0.0388741	-0.0281746	0.0529623	-0.0584553	-0.147482	0.156038	-0.0585278	0.172235	-0.0861523	-0.16812	0.119054	0.0148385	0.2375	-0.0694847	0.0378849	-0.116659	-0.0741369	-0.0418574	0.08617	-0.0555222	0.00433573	0.010881	0.00568431	0.0201595	-0.00114306	0.00579847	-0.0284891	0.0438357	0.013759	0.0398848	0.0637182	0.0401825	-0.0200916	0.0264958	0.0378669	-0.00507274	-0.0366705	-0.0130729	0.0419137	0.0125602	-0.0174807	0.0293372	0.0748059	-0.0477584	0.0268914	-0.0112798
LY03	0.182816	-0.224768	-0.0518422	-0.0312753	-0.0501896	-0.0814527	0.169158	-0.0084338	0.125204	0.0499724	0.0403502	-0.0622469	-0.179193	0.0975621	0.0659595	0.193753	-0.142092	0.0663943	-0.117864	-0.12299	0.0538063	0.0646967	-0.0221143	0.104474	0.00988301	-0.092956	-0.0668203	0.0453095	-0.0615567	-0.0688476	0.00432248	0.0497054	0.0155402	0.0333899	0.0290673	0.0388707	0.028348	-0.0437723	-0.0453219	-0.0394622	-0.0479438	0.0126198	0.0215896	-0.00989162	-0.0435353	0.0155588	-0.0063465	-0.00411494	-0.0553329
LY06	0.312408	0.0080901	0.0311653	0.0217247	-0.0263845	0.146663	-0.0237744	0.144715	0.0995313	0.045573	-0.0571948	-0.0926827	0.00604418	0.0651751	0.0262165	0.0146882	0.11057	0.110351	0.0574233	0.0237444	0.0414432	-0.136361	-0.147876	-0.00580187	0.144289	-0.160925	0.0324585	-0.0527755	-0.0747236	0.0658223	-0.00604278	0.0553692	0.0502318	-0.0740522	-0.0596212	0.0235648	-0.0199796	0.0915389	0.0275323	-0.0679908	0.110107	0.102117	0.0228894	-0.0186414	-0.01179	-0.0432597	0.0307703	0.10265	-0.0382129
LY07	-0.12686	-0.301145	0.0471217	-0.0937885	-0.0798604	-0.0124887	-0.096369	-0.15454	0.207147	-0.0204718	0.00577325	-0.107187	-0.0132469	-0.0843266	-0.0539151	-0.0734863	0.0108962	0.0891197	0.187042	0.152659	-0.013341	-0.0534273	-0.0180692	-0.00550583	-0.0615103	-0.102142	0.0470316	-0.0421657	0.0192506	-0.000999431	0.0504047	-0.0427182	0.024082	0.0334313	0.0342434	-0.0628787	-0.0628774	-0.0472992	0.00831071	0.00350683	-0.0142554	-0.0512661	-0.02167	0.0510891	0.0189096	0.0916087	-0.00549412	0.0405719	0.0384875
LY08	0.146232	0.0419004	-0.245411	-0.272241	-0.0203748	-0.137502	0.103882	-0.0211031	0.113304	0.109262	-0.0174671	0.060116	0.136938	0.0850441	-0.145372	0.0555662	-0.242578	0.0726443	-0.0542318	0.14824	-0.0497075	0.0580758	-0.0510049	-0.0748454	-0.058077	0.0117241	0.00977201	0.00150466	0.0207919	0.0497362	-0.163896	0.0445572	-0.0792708	-0.0529382	0.0546583	-0.0257043	0.00627692	0.0869718	-0.0811805	-0.0934476	-0.0267684	-0.0902638	0.0444709	0.0125516	-0.00117023	-0.052031	-0.00574006	0.0145278	-0.0437941
LY10	-0.0227902	-0.0380922	0.176263	-0.0926068	-0.194474	-0.0585943	-0.0643899	0.0989649	0.251619	-0.0683759	0.0709934	-0.0815071	-0.0166038	-0.12172	-0.0958303	-0.139272	-0.0261884	0.0855377	0.192024	0.0518618	0.0228027	0.0717602	0.066427	-0.0580882	-0.031734	0.0921312	-0.0510536	-0.145498	-0.116344	-0.0386118	-0.0132846	-0.0547854	-0.0880714	0.0273909	-0.078912	0.0941715	-0.0536103	0.0401934	0.0754366	0.0170412	0.010681	-0.105791	0.0232262	0.116316	-0.00202544	-0.0506164	-0.0763736	-0.0170871	-0.00806477
LY11	0.162569	-0.34614	-0.150349	-0.0251731	0.042961	0.104902	-0.00505792	-0.0203438	0.0784478	0.018514	-0.0257291	-0.0292041	0.0554079	-0.0195961	-0.0471469	-0.108938	0.0158881	0.0379819	-0.0476557	0.042172	-0.102735	-0.0463725	-0.121583	0.0232594	0.0283069	-0.0531552	0.048557	-0.054812	0.00551483	0.135337	0.0580084	0.0581331	0.0495211	0.0169698	-0.0468467	-0.0026957	0.0482916	0.0308017	0.0745686	0.0637843	-0.00165159	0.014764	0.0147503	-0.0372325	-0.0674145	0.0640494	-0.0763608	0.0873669	0.0584381
LY13	-0.128854	-0.112551	0.114798	-0.0867914	-0.125816	-0.071422	0.21729	0.120539	0.114433	0.0834029	0.0256363	0.0116487	-0.0429428	-0.154571	-0.207007	-0.0863723	0.101027	0.112611	0.01674	-0.0745106	0.141331	-0.0874416	-0.111366	-0.0520612	0.0260176	-0.00579633	-0.0580221	-0.126334	-0.088454	0.0162501	-0.0114394	0.0946001	-0.00256111	0.0345489	-0.0143796	0.0327591	0.0372822	-0.0149049	-0.0518141	0.0297349	-0.000246039	0.047279	-0.0843456	-0.0473108	0.0761139	-0.0565696	0.0267903	-0.0246005	-0.0266871
LY14	-0.0577018	-0.114991	0.129655	-0.093561	-0.13419	-0.0667213	0.0845931	0.0573634	0.141275	0.0537725	0.0837798	-0.0692695	-0.0692661	-0.175479	0.0200089	-0.144523	0.00928609	0.254082	0.228217	-0.0208541	0.0896955	0.042975	0.012447	0.00829212	-0.048337	-0.0807728	-0.0891425	-0.133022	-0.115814	0.127757	-0.0545097	-0.0242553	0.0280874	-0.0573926	0.0953175	0.126541	0.0733089	0.0208863	0.000921807	-0.0059226	-0.058485	0.00549864	0.0558184	-0.0424305	-0.0134671	-0.0400096	0.0378539	0.0208635	-0.0548602
LY17	0.0971863	0.21633	-0.272219	-0.0301038	-0.0959628	-0.0834318	0.0375411	-0.207898	0.0291297	-0.0785337	0.234161	-0.0481111	0.110967	0.156062	-0.0415232	0.15698	-0.119977	0.118902	-0.0403725	0.0433382	0.0928229	0.0178999	-0.105547	-0.0684262	-0.0221292	0.0889299	0.0110611	0.0455756	-0.0521145	-0.045027	-0.0116496	0.0172452	-0.0279368	-0.0046212	0.0741727	0.0307906	0.00636647	-0.0385667	0.0419958	-0.0560958	0.0441237	0.0193339	-0.00836222	0.0513502	-0.0225316	0.00668636	0.00858532	-0.00496135	-0.0555263
LY19	0.243104	-0.0533535	-0.0362981	0.102923	0.00747082	0.011738	0.023966	0.094366	0.108292	0.0220155	-0.080654	-0.0847152	0.0752884	-0.0293889	-0.00673299	-0.0690632	0.0442392	0.058332	-0.0122	0.0182428	-0.0326881	-0.0404256	-0.161931	0.0948142	0.0129211	-0.0553211	-0.0251629	0.0176897	-0.0499386	0.131178	-0.00351436	0.035709	-0.0174671	-0.0394445	0.0244472	0.0837017	-0.0142111	-0.0221789	-0.00927537	-0.00146055	-0.00750459	-0.0280804	-0.0171993	-0.00556101	-0.0233082	-0.0148867	0.0708895	0.0565204	0.00865168
LY20	0.127728	0.0130395	0.0904537	-0.00933163	-0.155608	0.00720462	-0.00553238	-0.109143	0.0323752	-0.0195181	0.00607803	-0.0348076	-0.0555867	0.0174349	-0.0655919	0.0196633	-0.0403878	-0.0333594	-0.010987	0.190008	-0.055398	-0.126007	-0.0357617	-0.094461	-0.0372783	-0.06505	0.0303724	-0.0872028	0.0349162	0.0679304	-0.0006712	0.101196	0.0658534	0.177835	0.0209001	-0.0728588	0.194719	0.0319744	-0.0569279	0.180882	-0.0719436	-0.0197858	-0.16409	-0.0419319	-0.0828812	0.0085383	-0.0731857	0.0300835	0.017666
LY21	0.118634	0.2362	-0.220903	-0.00208132	-0.0601915	-0.0888151	-0.0131345	-0.116973	-0.0531309	-0.133394	0.215285	0.0230594	-0.0472995	-0.0267362	-0.00258721	0.0214363	0.0858001	0.0184517	0.0434359	0.079261	0.0448184	-0.0360125	-0.0390096	-0.0140121	0.00693354	0.0713337	0.0687417	0.051337	0.0472098	-0.0502517	0.0253036	0.0138039	0.0134524	0.0481719	0.055977	0.0218575	-0.00979621	0.00953585	0.00181651	0.0441885	0.0182888	-0.0166886	0.00119315	-0.0256084	-0.0194453	-0.000694399	0.0538425	0.0584697	-0.00516432
LY22	0.16553	0.271052	-0.00468223	-0.189437	0.0990272	0.0489994	-0.0666201	-0.124508	0.116308	-0.00362127	-0.107462	-0.0307295	-0.0872638	-0.0538674	-0.160232	-0.0368592	-0.0580582	0.0220772	-0.0485886	0.0593555	-0.101867	-0.0291969	0.0205157	0.0515241	-0.039189	0.00581871	0.062861	-0.0215178	0.033413	0.0285297	-0.116685	0.0260055	-0.0233933	0.053696	0.0317968	-0.10211	-0.0249742	0.102576	-0.0610275	-0.0871312	0.0292234	-0.000723121	0.0165137	-0.0319206	0.0352411	-0.0605628	-0.0317039	-0.0269264	-0.0205747
LY23	0.288538	-0.0269181	-0.0305658	0.0541393	-0.107349	0.0649621	0.0549999	0.0255611	-0.00337057	0.0290347	0.0405645	-0.0106536	-0.0158306	0.0631784	-0.0236166	-0.0475812	-0.0540413	-0.000578368	0.0418148	0.0559278	0.0421369	-0.0229644	-0.00260616	0.0143223	0.00405849	-0.0457331	0.0492861	-0.0176317	-0.0049434	0.0625725	-0.0376848	-0.0200338	0.091113	0.0214617	-0.0113015	-0.0551999	0.111995	0.0848959	0.146244	0.0986957	0.00684141	0.0678122	0.0257656	-0.0775236	-0.0321787	0.0521396	-0.0948166	0.0729363	-0.000660423
LY24	0.131747	-0.0939032	0.0374158	-0.0459364	-0.135522	-0.0462627	-0.0417115	0.0796221	0.137446	-0.0509354	0.00405511	0.064354	-0.0361694	0.0250312	-0.0947285	0.0455305	0.00118332	0.0431943	-0.036412	0.123095	0.0107808	-0.0825515	-0.0952594	0.0517402	-0.00365637	-0.0154463	0.0237057	0.0607553	-0.0325715	-0.125288	0.0554898	0.00358496	-0.0040552	0.0228555	0.110249	0.00598741	-0.0559374	-0.0570026	-0.00616735	-0.0756262	0.015993	-0.0440997	-0.0387459	0.0277646	-0.00203728	0.00961208	0.0728778	0.0299402	-0.035089
LY25	0.0250286	-0.100007	0.0416398	0.0248238	-0.0798091	-0.180315	0.0404516	0.0909252	0.16229	-0.0432267	0.0136295	-0.0656472	0.0265488	-0.0805435	0.00549326	-0.039841	-0.0397046	-0.042297	0.208339	0.141267	-0.0665167	0.0901942	0.0673914	0.00117513	-0.0936834	0.0265828	-0.0309177	-0.00314562	-0.0728973	0.00346002	0.0599628	-0.100466	-0.0777417	0.00589183	-0.101388	-0.0215511	-0.0167497	0.0189402	0.0529163	-0.0358167	0.0369744	-0.0788152	-0.0110906	0.0166266	-0.0238514	0.0193636	-0.0220916	0.01593	0.0656492
LY26	0.138341	0.0499194	0.0474985	0.0128687	-0.0853942	0.192885	-0.0355782	0.167339	0.136827	-0.0063681	-0.0420963	-0.12864	-0.0333908	0.0549908	0.105612	-0.0502634	0.0481747	0.181539	-0.0146544	0.0638625	0.0323522	-0.166721	-0.109668	0.0126374	0.100879	-0.15794	0.00895978	0.00116098	-0.058415	0.122319	-0.0240801	0.106496	0.0800247	-0.0178687	-0.0516101	0.0977348	-0.00725869	0.0756221	-0.0100571	-0.0379975	0.129339	0.076234	0.0412834	-0.115284	-0.0195445	0.0539362	-0.0418229	0.124339	0.0177213
LY27	0.331219	0.0175335	0.0114866	0.0403396	-0.0670988	0.121558	-0.0289927	0.0766982	0.0776952	0.00150106	-0.108012	-0.0421847	-0.00952959	-0.0160982	-0.115341	-0.014498	-0.00761774	0.0237233	-0.0344036	0.0466214	-0.101625	-0.0548686	-0.00280237	0.0368809	-0.0872717	-0.0418581	0.0336612	-0.039038	-0.036547	0.00177308	0.0829717	-0.0309666	0.0320529	0.0378737	-0.0347192	0.00770073	-0.0973004	-0.00409718	0.0404159	-0.0306909	0.0620618	0.0444664	0.0747657	-0.0503245	-0.0036373	-0.0511448	0.0332026	-0.0450436	-0.023276
LY29	0.299234	0.0212688	-0.00122033	0.13752	-0.0429283	0.0200941	-0.0401931	0.0953496	0.154892	-0.0342788	-0.121721	-0.057942	0.0879599	-0.0419461	-0.149625	-0.114937	-0.0634191	-0.0384253	-0.0610017	-0.0526755	0.0265759	0.0166578	-0.0955838	0.0733119	0.0198288	0.0844135	0.0682504	0.0314217	-0.00683481	0.0239925	0.10059	-0.0188074	-0.0657703	-0.016857	-0.0248003	-0.0259367	-0.0796162	0.0467125	0.0353784	0.0375273	-0.0084662	-0.0912075	-0.00552613	0.0245372	0.0401393	-0.0133486	-0.00856786	0.0791482	-0.0956632
LY30	-0.0804336	-0.0908389	0.196895	-0.145572	-0.157799	-0.0205092	0.0739619	-0.119197	-0.0870336	-0.172596	-0.142537	-0.00211691	0.0547566	-0.0552678	-0.13668	0.217629	0.0209137	0.00781359	0.000305915	0.281206	-0.0967018	-0.120365	0.0759215	-0.0989243	0.0156741	0.0253788	-0.00882643	-0.0393318	-0.0257047	-0.0882129	0.0144094	0.026256	0.0332566	0.0438213	0.0473059	0.00567602	0.051252	0.00855122	0.00863197	0.0109325	-0.0530284	-0.0919584	-0.0436638	-0.012934	0.0632242	0.0690475	0.00823593	0.0543453	0.0659696
GL01	0.363763	0.0580542	-0.00429522	0.0820775	-0.106653	0.135141	-0.00537365	-0.0361294	-0.00440627	-0.0265113	-0.0610112	-0.048789	-0.0259073	-0.0182042	-0.111784	-0.085454	0.0170746	0.0544097	-0.0981963	0.032808	-0.165396	-0.0645118	-0.0234712	0.0630045	-0.116859	0.0771637	0.00566828	-0.0537172	-0.056064	-0.031299	0.0697302	-0.0521403	0.0193197	0.0247615	-0.000165895	-0.0176761	-0.0382244	-0.0237623	0.0107736	0.0138596	0.0105597	0.0244001	-0.0240303	-0.0129835	-0.0162335	-0.0461465	0.00340644	-0.0625217	0.00606278
GL02	0.0322565	-0.328713	-0.105624	-0.0655443	-0.0457554	-0.0110448	-0.0920872	-0.0322192	0.126042	-0.0814205	0.0224859	0.134505	0.0166961	-0.00584926	-0.0887637	-0.0368486	-0.00617653	-0.00395669	-0.0437326	0.0829652	-0.022231	0.0173872	-0.0276961	-0.0160187	-0.0146594	-0.0630569	0.00872129	-0.00506191	-0.0170183	-0.0537766	0.0911658	0.00892647	-0.0274444	0.0192903	-0.0454375	-0.0695544	-0.009739	-0.0110379	0.00963535	-0.0738971	0.00799662	-0.0439331	0.0520959	0.0196325	-0.0259616	0.0145565	-0.0139369	-0.0300218	-0.012369
GL04	0.193635	-0.061031	-0.0971959	0.216209	0.0139529	-0.139603	0.0446094	-0.0302133	0.205074	-0.101956	-0.0507924	-0.0921631	-0.119998	0.16182	0.0879128	0.236311	-0.10192	-0.0465199	-0.126536	-0.0986672	0.0128096	0.162293	-0.0387874	0.0305247	0.0270786	-0.0216584	-0.0710922	0.00517129	-0.0614798	-0.0466942	0.0208163	0.0251143	-0.0143961	0.0223636	0.0213729	0.0953499	0.0577572	0.00617209	-0.0180348	-0.0265683	-0.00450239	-0.05182	0.0642881	-0.0233612	-0.000274758	-0.0277102	-0.0688666	0.00516233	-0.0626107
GL05	0.117164	-0.0223439	0.165736	-0.124197	-0.093664	0.0806296	0.0367603	-0.0295382	-0.0628834	-0.131913	-0.187674	-0.0611936	0.0788217	-0.0521795	-0.0229834	0.138657	0.0818003	-0.0364488	0.0244423	0.0887357	0.0141377	0.0198734	0.000843882	-0.0635452	-0.0473785	-0.00510478	-0.0423308	0.0216855	0.0442147	-0.122484	-0.0096172	0.0148344	-0.0405792	0.0572276	-0.0568112	0.0042626	0.00476413	0.102677	0.0571004	0.000387957	0.00663268	-0.0330046	-0.063101	-0.0108691	-0.00240769	0.0121365	0.0365334	0.029428	-0.0014512
GL06	0.0815242	-0.0141664	0.0272991	-0.0438557	-0.101	-0.0155086	-0.0914559	0.133789	-0.0309132	-0.00531367	-0.04087	-0.0594736	-0.033516	0.064036	-0.0888883	0.00265374	-0.0626771	-0.107224	0.00676824	0.00113659	-0.0569052	-0.0663596	0.112572	-0.109471	-0.131445	-0.0599168	-0.0242936	-0.0937004	-0.0404183	0.0577387	0.0394594	-0.0205871	0.0490495	-0.0406363	0.0933414	0.00527593	0.0157153	0.0631678	-0.04006	-0.0445094	-0.0104893	-0.0601787	-0.00159421	0.013399	0.0331964	-0.103641	-0.100482	0.111268	-0.0681727
GL07	0.356932	0.0477077	-0.0423718	0.114665	-0.194882	0.0809533	0.0228598	-0.0999892	0.0227435	-0.101609	0.12739	0.0109795	-0.0748657	0.175877	-0.0317386	0.0128811	-0.0661363	0.0139736	-0.0511836	-0.0152119	0.0734679	0.00844011	-0.00905229	-0.0340209	0.048919	-0.0198265	-0.000770844	0.0310479	-0.125404	-0.0473256	-0.0115931	0.0258023	-0.00394872	0.0376352	-0.000229194	-0.0864144	0.0504057	-0.0274923	0.144574	-0.0893803	0.0124544	0.121555	0.0696555	0.0969215	-0.0617062	0.00469068	0.080545	-0.0735192	-0.0606185
GL08	0.0651845	-0.212842	0.025821	-0.0689372	-0.0928777	-0.0911274	0.0633702	-0.000263667	0.168781	-0.0705553	0.0901224	-0.0867374	-0.127857	0.181424	0.0781943	0.190009	-0.160692	-0.0595028	-0.137684	-0.0763608	-0.00963937	0.0937701	-0.0018905	0.106907	0.0111699	-0.00133437	-0.0327141	0.0925467	-0.0243728	-0.0709039	-0.11367	0.0794217	0.114149	-0.00723468	-0.0473507	-0.00487198	0.0584175	-0.0192239	0.0703545	0.0598798	-0.0240188	0.0556336	0.00780395	-0.0347959	-0.103069	-0.0627981	-0.0585125	-0.00480614	0.0331846
GL09	-0.0673603	-0.0363092	0.115081	-0.0588014	-0.228239	0.0316114	0.167077	-0.22831	-0.173238	-0.222057	0.0513247	-0.0117175	0.00885448	0.0913411	0.0172595	0.0200605	0.015234	-0.0589339	0.0744803	0.0482019	0.0745565	-0.0245264	-0.0617629	0.0457751	-0.0348873	0.0720816	-0.115252	0.1332	-0.0413866	-0.0478334	-0.0399335	0.0882056	-0.0690657	0.0220803	-0.0740398	0.0182444	0.0196004	0.0322956	0.0162446	-0.00403804	-0.00607106	-0.009248	0.0190158	0.00834389	-0.00969617	0.0463824	-0.00996641	0.0337191	-0.0763462
GL10	0.15889	-0.292765	-0.197964	0.00764766	-0.0142314	0.140343	0.0298358	-0.117001	0.0574127	0.00513823	0.0874845	0.0473578	0.0229722	0.0808084	0.103912	-0.0124798	0.0475526	0.0267418	0.0338492	-0.0155673	-0.0351587	-0.104098	-0.0513918	-0.0135528	0.0615696	-0.1162	-0.0765395	-0.0176678	-0.0570724	0.0987661	-0.00750171	0.0165252	-0.0389206	0.0442192	0.0238663	-0.023187	0.0198656	-0.0600809	-0.0298179	-0.0498663	-0.0112153	0.00553626	0.0146199	0.0695385	-0.0599789	-0.0255361	0.05939	-0.0168427	-0.0126338
GL12	0.203248	0.0405587	-0.246027	-0.178964	-0.0269824	-0.0778103	0.148798	-0.0484496	-0.00941185	-0.0129324	0.0992969	-0.0302547	-0.0432874	0.0803357	0.0538298	-0.00749219	-0.0617015	-0.0584003	-0.0334363	0.0718807	0.0367997	0.0256174	0.0187148	0.0712562	0.131195	-0.00969722	0.00900436	-0.022692	-0.0723515	0.0394851	0.0300558	-0.0533969	-0.031195	0.0423075	0.0239892	0.00495329	0.0566537	0.017022	0.0333057	-0.0442731	0.050631	0.0399865	0.0139695	-0.0293449	-0.0132587	0.00257883	-0.0191856	0.00112385	-0.0528197
GL13	0.0941755	-0.339864	-0.239178	0.0802431	0.0503664	-0.0433691	-0.0668069	-0.0242931	0.081559	-0.0677188	-0.0266271	-0.0246515	0.00533111	0.0785314	-0.0774645	0.00737927	-0.0933442	-0.0370325	-0.0232705	-0.0234706	0.0178127	0.0691465	-0.0662203	-0.0386774	0.0862277	-0.0291262	-0.0829281	0.03963	-0.0552843	-0.0192224	0.0404059	0.0301475	-0.112096	0.034136	-0.0156913	-0.0416243	0.0276648	-0.0352104	0.0988199	-0.0835849	0.000653692	-0.0470239	0.0237901	0.0775162	-0.025479	-0.00927422	-0.025179	-0.0103216	-0.0647035
GL14	0.157555	0.0638055	0.0668231	0.0170743	-0.117049	0.0558403	-0.0645683	0.0899721	0.139836	0.052221	-0.0345167	-0.00313875	0.280311	0.102334	-0.0791367	-0.0456222	-0.158526	0.115978	-0.0115958	-0.0357943	0.0971386	-0.0278321	-0.0904694	0.021501	-0.0237776	-0.0872561	-0.046476	0.0335997	0.104292	0.0617492	-0.00559453	-0.0794737	0.126057	0.0514402	0.10238	0.0344221	-0.0166504	0.0593329	-0.0660184	0.0585187	0.193497	0.0670649	-0.0045454	0.00385231	0.0767019	1.39643e-05	-0.049241	-0.0335177	-0.0639796
GL15	0.185357	0.0499598	-0.28538	-0.0883672	0.0015417	-0.148567	0.140387	-0.0978982	0.0844582	-0.102239	0.0677739	-0.04052	-0.0654941	0.06509	-0.03292	0.0586326	-0.0920034	-0.0752987	-0.0820058	0.130632	0.038141	0.00461259	0.0366317	-0.0525135	0.0192894	0.0109025	-0.0627605	0.000973893	-0.113537	-0.0365089	0.0174972	0.022498	-0.083478	-0.0161159	-0.000423642	0.0143165	0.0290578	-0.0281021	0.00847136	-0.0540756	-0.0453274	-0.0193059	-0.0193469	0.036204	-0.0518749	-0.0516632	0.0116242	0.00117923	-0.10279
GL16	0.307936	0.0172248	0.0230202	0.0115389	-0.125152	-0.000641799	-0.15788	0.147982	0.0886343	-0.0431528	-0.0533187	0.217601	-0.042425	-0.0107509	-0.100986	-0.0055755	-0.00402939	0.0186852	-0.0369183	0.0982357	0.0139258	0.00698668	-0.064508	0.0216389	-0.0309941	-0.0733714	0.0338893	-0.0552549	0.0344625	-0.00963646	0.102916	0.0135258	0.06488	0.0201789	0.00124015	-0.0517625	-0.0219082	0.0913792	0.052019	0.0419719	-0.0705957	-0.037373	-0.0139174	-0.0548153	-0.0304019	0.0102514	-0.0618492	0.0897259	0.000200927
GL17	0.195093	-0.145293	0.0104285	-0.0211765	-0.0700138	-0.0237858	0.092271	0.0826764	0.0889112	0.0823355	-0.00864785	-0.0898887	-0.0896266	-0.0657564	0.0224452	-0.0201549	-0.104963	0.00495998	0.22409	0.243093	0.00247121	0.0782081	0.0705974	0.0373914	-0.0498736	-0.00407704	-0.027567	-0.0304113	-0.0495669	0.0368618	-0.0550564	-0.023761	0.144352	-0.161368	-0.133579	-0.153885	0.0661114	-0.0382712	0.168217	0.0619447	-0.00526889	0.158754	0.114836	0.0888867	0.137	-0.00581448	0.0149636	0.0985433	-0.0244508
GL18	0.201848	-0.239593	-0.0476562	-0.04904	-0.0935751	-0.0654396	0.107085	0.0993695	0.180936	0.0430832	0.0665366	-0.0604696	0.0294585	0.0551508	-0.053469	0.0163136	-0.156362	-0.0829581	-0.0554383	0.0560129	0.0918734	0.0371925	-0.141967	0.177932	0.120683	-0.0785426	-0.0674324	0.149764	-0.076747	-0.086541	-0.06805	0.0600342	-0.0443372	-0.046111	0.0138045	-0.0688287	0.0695902	-0.124572	0.0909821	-0.0444479	-0.0198478	0.0331413	-0.0743836	0.0374045	0.0590796	0.0307478	-0.0199804	0.0573641	-0.0515983
GL19	0.282202	0.101811	-0.00702066	0.0975875	-0.082022	0.183387	-0.0841775	0.0586811	-0.0766669	0.0339001	0.198196	-0.0808695	-0.0170417	-0.0658303	-0.0557957	0.125691	-0.00438088	-0.069564	0.00623488	-0.0333111	-0.0209437	0.0876856	-0.0940973	-0.0739989	0.00618471	-0.109559	0.0714011	-0.0122993	0.0575358	-0.028983	0.0154919	-0.0510381	-0.0651312	-0.00245252	-0.0765845	0.0360892	-0.082711	0.0203271	0.00580636	0.031223	0.01428	0.0122076	0.0155153	-0.0366033	0.0327324	0.0270412	0.0396883	-0.0434715	-0.0597014
GL20	0.0182947	-0.0473517	0.141755	-0.0344754	0.236294	0.0307728	0.0760649	0.0620508	-0.085571	0.0776599	0.185406	0.0207636	-0.0435923	-0.0630018	-0.055426	0.0474991	-0.095527	-0.0381882	-0.0371404	-0.0399529	0.00215813	0.0160478	0.0653514	-0.00511605	-0.0172669	-0.0713226	-0.0510016	0.0278434	0.0182048	0.0718138	0.0634697	-0.0474004	0.0208944	-0.00735962	0.0455594	0.073109	-0.0894746	-0.016563	0.0243248	0.011833	-0.0465465	0.0917138	-0.0161373	0.0551443	-0.0646903	-0.00111262	-0.0132521	-0.0697848	-0.0550112
GL21	-0.043621	0.0195313	0.0268582	0.122292	-0.126021	-0.153317	0.0509776	-0.0818062	-0.159695	-0.065906	0.201573	-0.041654	0.164809	0.0481124	0.0559703	-0.0511306	0.0721798	-0.116678	0.0396121	-0.0352012	-0.0103186	-0.0581363	0.128293	0.0159443	-0.0193767	-0.0648466	0.182021	-0.00391354	-0.168302	0.0339001	0.0169099	-0.0679578	-0.0221795	0.0214854	0.0501466	-0.00551807	0.112529	0.0978438	-0.0447421	-0.0593016	-0.0386547	0.0122834	0.00363816	-0.0903889	0.0345809	0.0376577	-0.0267598	0.00522614	-0.00987705
GL23	0.00903434	0.139404	0.153123	-0.0219279	-0.125278	0.135053	-0.0962825	0.0451948	0.159556	0.131656	-0.0181778	0.0169106	0.0900851	0.0128934	-0.0338404	-0.0148097	0.257968	0.125509	0.00445761	-0.129693	-0.0539975	0.0498462	0.119109	-0.127639	0.207972	0.0568935	-0.0782424	-0.065515	-0.115612	-0.0637108	-0.0309872	0.0988951	0.0349264	0.0474527	-0.0207884	0.0874352	0.0682432	-0.0369933	0.0372527	-0.0191808	-0.0345709	-0.0347328	0.0114371	-0.00605726	0.0631493	0.018661	-0.0364639	-0.0239929	-0.00367778
GL24	0.0803452	0.240741	0.0496019	-0.232852	0.266976	0.0314497	-0.0126497	-0.131359	0.0691123	0.103198	0.0295842	0.02688	-0.0397101	0.0913981	-0.0653397	-0.0598314	0.0248725	-0.0266151	0.0285028	0.00896575	-0.0799141	0.0849472	0.0794708	-0.00433882	0.100829	-0.0586591	-0.0596015	0.0536929	0.00423077	-0.0477854	0.0605577	0.042935	0.0041642	0.0101447	-0.0204335	0.00773387	-0.00160478	-0.0823399	0.000941683	0.01847	0.0420522	-0.0588395	0.0269805	0.024176	0.0168309	0.0599568	0.0270934	0.0629175	0.00411682
GL25	0.317763	0.0426813	-0.0412992	0.0932231	-0.113909	0.0749503	0.10357	-0.136305	-0.10151	0.0608272	0.056231	-0.042622	-0.00369968	0.047693	-0.048907	-0.174116	0.0420684	0.036977	-0.0209875	-0.0298751	-0.221093	0.0477267	-0.00747138	0.112056	-0.0582779	0.0886908	0.0296194	0.0742277	-0.0396566	-0.0229697	-0.124237	0.0523545	0.0427195	-0.0180508	-0.0323731	-0.0445754	-0.000597254	-0.035198	0.0105412	0.0368841	-0.0119962	0.0287976	-0.0347664	0.0552247	0.0281671	-0.0599437	-0.0399286	-0.00896608	-0.00476808
GL27	0.162612	-0.0856199	-0.0616092	-0.0291792	-0.000434327	0.111328	0.0109367	0.0957071	-0.0809297	0.178159	0.153077	-0.119072	0.0616202	-0.152026	0.0715406	0.143242	0.0940116	-0.119721	-0.0875858	0.0623092	0.065704	0.173973	0.0249538	-0.101096	-0.12259	0.0176723	-0.119142	0.0884667	0.0727165	0.100077	0.0101363	-0.0321001	0.0430258	0.00122067	0.104694	0.0217908	0.0247411	0.0630508	-0.00684978	-0.0414082	-0.0523722	-0.0375086	-0.010358	0.070571	0.0232617	0.0156503	0.0641369	0.00498545	0.0578134
GL28	0.152061	-0.0883033	-0.0852111	0.0247021	-0.0114694	0.1486	0.0256151	0.0545451	-0.0781415	0.203148	0.106185	-0.0436065	0.0649073	-0.249465	0.0722604	0.18971	0.013993	-0.0897505	-0.0352574	0.0510015	-0.0793274	0.0911348	0.00962446	0.0495119	-0.0134315	0.117757	-0.0466301	-0.000811691	-0.0484408	0.0208782	0.00266492	-0.0376958	0.0603	-0.0291949	0.0364794	-0.0616546	-0.00812926	0.00481826	0.0608486	0.0334737	-0.00324248	-0.0504125	0.0715556	0.0478795	-0.000326843	0.0234984	0.0263901	0.0168461	-0.0469779
GL29	0.0205138	-0.0361838	0.0817045	-0.0453166	0.109492	-0.0172868	0.00752228	-0.0498207	-0.165689	0.162532	0.0153843	-0.0608953	-0.105955	-0.136742	-0.0538708	0.0142095	-0.101322	0.00305186	-0.0439052	-0.0672877	-0.0883828	0.0166134	-0.105444	-0.0100596	-0.0328453	0.0154726	-0.00131019	0.0272558	-0.0234987	-0.000707584	-0.0674938	0.0337338	0.0224735	0.0123243	-0.00545639	-0.10722	-0.030186	-0.00191652	-0.0246626	-0.0658094	0.0324505	-0.0381034	0.00743708	-0.00455152	-0.0105843	0.0215496	-0.0619984	-0.0376245	0.0294446
GL30	0.0636334	0.0795476	0.192581	0.0763945	0.260296	-0.0402444	0.0373662	-0.0691058	0.0212398	0.0523034	-0.0283879	0.0342276	-0.060143	-0.0243061	-0.0394362	-0.00465904	-0.0567137	0.0257671	-0.00925562	-0.0340812	0.0199701	-0.00143958	-0.0175217	-0.0467487	-0.0100821	-0.0818007	-0.0251532	0.0105125	0.0228063	-0.00229138	-0.0708011	0.0133873	-0.0443583	0.0769696	-0.0196037	-0.0911334	-0.0176285	0.039707	-0.0167092	-0.0845627	0.0324906	-0.0574733	-0.00286558	-0.0110891	0.01995	0.0135965	-0.0133954	-0.00694947	-0.0332613
LZ01	0.0481546	-0.036783	0.155013	-0.060326	0.0766302	-0.0293343	0.0460657	-0.0863607	0.0237675	0.193131	-0.00999184	0.00416402	0.0689497	0.0365894	-0.0475959	-0.141679	-0.00527053	-0.134668	-0.0301513	-0.0367948	-0.203607	0.0765826	-0.00266952	0.0128632	0.00339633	0.00531172	-0.0657564	0.125766	-0.0301958	-0.0544447	0.134688	0.0900644	0.043602	-0.0897758	0.0526485	0.0922501	-0.0063926	-0.00730305	0.0297984	0.0247981	0.0131199	-0.0524246	-0.0456474	0.0421772	0.0511046	0.00161925	-0.0938144	0.0663522	0.0587326
LZ02	0.0751877	0.0432789	0.10182	-0.0455659	0.0731566	0.105478	-0.0396645	0.0866863	0.00549781	0.0748982	0.0908949	-0.0488692	0.0240124	0.0439882	0.0128641	0.0487673	0.0927067	-0.0778961	-0.0119958	-0.052412	-0.0129492	0.130077	0.0576008	-0.0346573	-0.0387605	-0.00414392	0.00125519	-0.000801574	-0.0105506	-0.00561888	-0.00695047	0.0842875	0.103314	-0.0369525	0.0590294	-0.0687296	-0.0433322	-0.0941407	0.0663293	-0.0287988	0.0366945	-0.116987	-0.0753091	-0.0275846	-0.00111445	0.0128581	0.0197184	0.0143473	-0.0506875
LZ03	-0.0340568	0.121341	0.325149	-0.0626504	0.175517	0.0228016	-0.0864058	-0.196962	0.0300178	0.114601	-0.0236261	0.0252106	-0.0488638	0.0604088	-0.0315836	-0.0760347	-0.0312547	-0.0446475	-0.0146479	0.0182451	-0.0584576	0.0227188	-0.0220494	-0.0285292	0.041915	-0.0842872	-0.0632955	0.0469335	0.0230832	-0.0190868	-0.0868772	0.0495726	0.00339619	0.0782306	-0.0246722	-0.0878031	0.00617994	0.00417303	-0.0620828	-0.0270405	0.132163	-0.0898026	0.0188231	0.0271967	0.0654901	0.0901186	-0.0259897	-0.0229943	-0.0291317
LZ04	0.229777	0.00444782	0.0245064	-0.0233597	-0.073013	0.012715	0.0371683	0.0455788	0.0788849	0.104634	-0.0741838	0.0462267	-0.0744959	0.0552192	-0.152193	0.0298324	-0.0147465	-0.0639563	-0.00577174	0.12511	-0.214227	0.0514276	0.0843589	-0.155794	-0.0490626	-0.0595816	-0.0666602	-0.0484851	0.0254215	-0.0508838	-0.0191772	0.0503063	0.0346242	-0.0022444	-0.0340708	-0.0580117	-0.0368809	-0.000843596	-0.114776	-0.102432	0.107159	-0.119941	0.00306106	-0.0547813	0.0976041	0.0208135	-0.00266816	0.00651411	-0.00382086
LZ06	0.0995475	0.160797	0.199542	0.155843	0.221114	0.0742786	-0.147655	-0.0535072	0.00601536	0.0065692	0.0654925	-0.0388942	0.042112	-0.0579378	-0.0779913	0.105038	-0.0506558	-0.0680393	-0.0460346	0.0127103	0.03043	0.00935679	0.0618294	0.0354754	0.0436715	-0.048648	-0.078505	-0.0338905	-0.0275872	0.0122016	-0.0434277	-0.0634998	0.0234968	0.0625867	0.0745036	0.0700297	-0.0135279	0.0686925	0.0110084	-0.0527648	-0.00363162	0.0428283	0.0292691	0.00942757	-0.0132618	0.0377608	-0.0470211	0.0496661	0.0055523
LZ07	0.0960701	0.0131824	-0.131918	0.313009	0.0505004	-0.141536	-0.148597	0.129515	-0.144165	0.0311388	-0.148356	-0.0920469	0.063082	-0.0221495	-0.130527	0.116666	-0.0564397	0.0204036	0.0137003	-0.000731743	-0.0251797	-0.0217844	0.145103	0.071283	0.194376	0.0189771	-0.139137	-0.029451	-0.0899246	0.0316397	-0.105477	-0.0510571	0.00266064	0.0741998	-0.0358293	0.0307015	-0.0488088	-0.02641	-0.0409217	-0.00512883	-0.1086	-0.0111545	0.0630536	-0.00949312	-0.134988	0.0921511	0.00974515	0.0827996	0.0218297
LZ08	-0.00255469	0.156683	0.1829	0.121636	-0.108307	0.0125253	-0.210319	-0.201017	0.0409046	0.0317833	-0.117668	-0.0796146	0.026582	-0.205206	-0.178872	0.178595	0.00979912	-0.0527912	-0.136321	0.144176	-0.0751292	-0.108473	0.0461373	0.0160469	-0.0120664	-0.0138	-0.000903342	-0.125411	-0.075342	-0.0375078	-0.0250002	0.0209664	0.0231952	-0.0221125	-0.0400534	0.00398201	0.00636228	-0.0458814	-0.0368886	-0.0435279	0.0448907	-0.0816788	0.0487072	-0.0615611	0.0706743	-0.0143189	0.0257029	-0.0183255	0.0396141
LZ09	0.0593487	0.00389985	-0.0447474	0.175311	-0.099474	-0.0904009	0.0667428	-0.0717838	-0.155346	0.00773386	0.259186	-0.0451444	0.127133	-0.0290658	0.0580442	0.0091607	0.00825596	-0.128531	0.0181046	0.0297332	-0.0169776	-0.0337682	0.0916523	0.00240176	0.0171338	-0.00469251	0.011573	0.0507859	-0.103641	0.0425323	0.0533282	0.030206	0.00580355	-0.036554	-0.0178295	0.0584525	0.0200654	0.0790861	-0.0473717	-0.0449586	-0.0317423	0.000641155	-0.0414541	-0.0733324	0.0361796	0.0140873	-0.0205448	-0.0263847	0.0473149
LZ10	0.192644	0.138327	0.158737	0.0710628	0.0264929	0.153887	-0.10152	-0.116602	-0.0558178	0.0127862	0.0844879	-0.0779473	-0.0180153	-0.0556281	-0.0657737	-0.0184701	-0.00793521	-0.0367407	-0.042017	-0.0533131	-0.0356814	0.014365	-0.0918132	0.00536497	-0.0147931	0.0221677	0.0363662	-0.0436457	-0.0484915	-0.0808519	-0.0353793	-0.115666	-0.0180248	0.0261931	0.005784	0.00161312	-0.00861528	0.0695575	-0.0468883	-0.0148011	0.0051168	0.026961	-0.0021173	0.05236	-0.0706847	0.0568856	0.0308879	0.0390883	0.0369142
LZ11	0.159684	0.0226228	-0.0245776	0.221753	0.210841	-0.0822878	-0.0399344	0.102322	-0.0254646	-0.0080029	-0.0877316	-0.0686317	-0.00428969	0.0590358	0.0275427	0.0104564	-0.0705556	-0.0257389	0.0652181	0.0104633	0.0226934	-0.0367902	-0.0540078	-0.0683983	0.0396146	0.0548145	-0.0193853	-0.030665	0.0187659	-0.0637299	0.0539975	0.0445528	-0.0329101	-0.0168248	-0.0591552	0.0494276	0.0613437	0.0546275	-0.066606	0.0111948	-0.100956	-0.00653508	-0.126843	-0.0322898	0.0105248	-0.0309407	0.00966398	-0.0313793	0.00430726
LZ12	0.291537	0.172375	-0.0714244	0.357189	-0.038902	-0.0355696	0.0406454	-0.0816311	0.00914136	-0.133767	0.0399563	-0.0380237	0.0473115	0.0826183	0.0183203	-0.0498168	0.0175133	-0.00485313	0.0154258	-0.00205621	0.0372954	0.011061	-0.0235796	-0.0587813	0.0289501	-0.0412862	-0.0646553	-0.0430521	0.0148236	0.0157773	-0.0384378	-0.026872	0.0158259	0.0604003	-0.017274	-0.0357214	0.0243829	-0.00155372	-0.0747376	0.075306	0.132265	-0.0543518	-0.00382636	0.00422447	0.0644666	0.0694047	-0.0154109	-0.0732269	-0.0759069
LZ13	0.265755	0.0411412	-0.0377717	0.11709	-0.115351	0.0853037	0.0573074	-0.0493878	-0.111947	0.0119912	0.20981	-0.000998249	-0.0433906	0.0248989	-0.00777963	-0.0376263	-0.0199986	-0.0921172	0.0192421	0.00608557	0.0138208	0.0652249	-0.0144741	-0.0958456	0.0204202	-0.0022255	-0.0419977	-0.0345169	0.0213219	-0.0175149	0.00320396	0.0542163	0.0242134	-0.0356694	0.0394212	-0.0440523	-0.0353188	0.0149592	-0.0872321	0.0412038	0.128281	-0.14631	0.0609726	0.0322307	-0.000443422	0.0740844	0.0243143	-0.00994747	0.0318778
LZ14	0.0822942	0.0254884	0.294807	-0.054312	0.20355	0.105311	0.133236	-0.074352	-0.127281	-0.151033	-0.079567	0.0599473	0.0227012	-0.036704	-0.0205252	0.0282663	-0.0892769	0.0230513	0.000994557	-0.0172276	0.0909052	0.0466249	-0.0383193	-0.0173049	0.0379607	-0.0504855	-0.129168	-0.0233432	0.020316	0.00918098	0.0121541	-0.008487	0.0408144	0.0605587	0.07419	-0.0631827	0.011419	0.02961	-0.0421713	0.0868781	0.127499	-0.0285182	0.0279972	0.0826455	0.0810968	0.135229	-0.00432173	-0.0199557	-0.0279086
LZ15	0.24922	0.0819775	-0.104117	0.319263	-0.0145864	-0.076136	0.0888011	-0.112612	-0.0499307	-0.0972416	0.0474938	-0.0493643	0.0394132	0.0131258	0.0354004	-0.102408	0.0297799	-0.0135434	-0.0123445	0.00663723	-0.0531658	-0.0145991	-0.0367387	-0.00190969	-0.0549082	0.039113	-0.058157	-0.00795195	-0.0243891	0.0279447	-0.0283128	-0.0105844	-0.0127683	0.0211525	0.00159546	0.0145564	0.0272478	-0.0311963	-0.0151883	0.08017	0.071096	-0.0245476	0.0196655	-0.0261349	0.0153856	-0.00698485	-0.0602607	-0.0356752	-0.0291749
LZ16	0.158593	0.0541043	0.0571633	0.253724	0.315104	-0.0687326	0.000942182	0.0632028	0.0205107	-0.0106689	0.0235026	-0.0164369	0.100834	0.0188096	-0.0395879	0.0526412	-0.0523469	-0.0664208	-0.0175608	0.0545708	-7.17648e-05	0.00796856	0.125626	0.0830068	0.0221871	-0.053992	-0.101464	-0.0109577	-0.0441581	0.00449913	-0.0681885	-0.0347821	0.00676466	0.0462333	0.0249849	0.0476652	0.0104286	0.0236064	0.065376	-0.0150224	-0.0372897	0.0893414	0.0278641	-0.0294195	0.0288471	0.028251	-0.0461206	0.0769126	0.0290093
LZ17	0.180607	0.0077585	-0.0860498	0.194403	-0.0904618	-0.191435	0.103545	-0.0605611	-0.170065	0.042888	0.143926	0.252119	-0.00774952	-0.00812595	0.0398101	-0.0303959	0.109639	0.0470625	-0.0126591	0.0169362	-0.041495	0.0465153	0.0544814	0.0416759	0.0282574	-0.0735519	-0.0564076	-0.00720305	0.00899876	-0.0681281	0.0852917	0.101189	0.0364328	-0.00919097	-0.0250826	0.00125179	-0.00617557	-0.034017	0.00109186	0.0367572	0.00244337	-0.0816307	0.0116477	0.0235656	-0.0322308	-0.00483177	-0.0732811	0.0836241	0.00884612
LZ18	0.120752	-0.189885	-0.176098	0.302028	0.245913	0.00200155	0.0120474	-0.192387	-0.0438848	-0.0678068	-0.00604553	-0.0283675	0.132347	-0.0739	-0.0667796	-0.102088	0.0450066	0.0254567	-0.0818778	0.0222795	-0.151093	0.0229789	0.0318337	0.104445	-0.00624469	0.0873032	-0.0673342	-0.0974684	-0.0808939	0.0105477	-0.0862042	-0.0576369	0.00370494	0.0816712	-0.0301602	0.0141906	-0.0213621	-0.0212027	-0.0652937	0.0400208	0.0196246	0.0543425	0.0374703	-0.00477437	-0.0746581	0.0601023	-0.0115338	0.0584747	-0.00163411
LZ19	-0.152381	0.0323036	-0.08476	0.272103	0.0371149	-0.0760903	0.301988	0.0754783	0.0445993	0.0376977	-0.110903	0.0809128	-0.0519134	-0.0905387	0.0591273	0.018762	-0.0139468	-0.0204737	-0.0228702	-0.0955339	0.0273954	-0.00455425	-0.0332841	-0.0475631	-0.038972	-0.0724753	-0.0547289	-0.0757294	0.041008	0.00879018	0.0374343	0.0278528	-0.0122481	-0.00374656	0.0567325	-0.034677	-0.000174733	-0.0219021	-0.00758537	0.0240198	0.0872709	-0.0228373	0.0145443	0.0487673	-0.010908	-0.00506625	-0.0244986	0.0218709	-0.0208826
LZ20	-0.160615	0.00963116	0.162499	0.073191	0.243776	-0.0332632	0.129384	0.0617814	0.0144491	-0.0476498	0.0761647	0.0281258	-0.0500235	-0.00791278	0.0716727	-0.09144	-0.0994275	0.0652912	-0.124977	0.00120704	0.040155	0.00382203	0.0695478	-0.0827922	-0.0263835	-0.00678807	0.00778476	-0.0121308	-0.0364837	-0.00243639	-0.0341818	0.0200504	0.04894	-0.0838817	0.00852831	-0.0207234	0.0188102	-0.0375332	-0.0460718	-0.0330126	-0.0289878	-0.103625	-0.0162545	0.0389707	-0.0477542	-0.0642527	0.0718057	-0.0259641	0.0614641
LZ21	-0.321154	0.184414	-0.0839562	0.309916	-0.0442934	0.166365	0.129447	0.105208	0.194974	-0.0463243	-0.123149	0.0979919	-0.00161161	0.00146792	0.117438	0.0164261	-0.0201817	-0.106232	0.0291722	-0.00299425	-0.0400906	-0.0495079	-0.0918474	-0.0103615	-0.0188625	-0.00365618	-0.0393446	-0.0147694	-0.0462384	0.00356291	0.00318481	0.0198427	0.0333495	0.122633	0.0174987	-0.0237309	0.117547	0.0409111	-0.0813363	0.128816	0.0432203	-0.0474057	-0.0676524	0.0368899	0.0107143	-0.065219	-0.0271725	-0.0329589	-0.0821754
LZ22	-0.0975207	-0.130389	0.192981	-0.0771409	-0.113584	-0.0599431	0.177374	0.0732622	-0.0140433	-0.189949	-0.0352998	0.0335399	0.225082	-0.156114	-0.148715	0.014888	-0.0806358	0.0221912	-0.0309115	-0.0460075	0.0226958	0.016468	-0.0217574	0.0724359	0.184364	0.0222023	-0.0156504	0.0877737	0.117138	0.038534	0.0429453	0.0402829	0.0555865	0.0421769	-0.0306174	-0.0636591	0.0707741	0.00873894	-0.0822678	0.0984893	0.0298694	-0.0623053	-0.014805	0.0548102	0.0343032	-0.000926942	0.00880686	-0.0369413	-0.0296843
LZ23	-0.175571	0.1216	-0.0143397	0.166964	-0.0809635	0.15183	0.0419083	0.0960199	0.152776	-0.0641957	-0.0844175	0.0974021	0.014819	-0.0608855	0.213107	-0.061588	-0.10694	-0.0851389	-0.0363139	-0.0724053	-0.0820825	-0.0691011	0.0316977	-0.111607	0.0621228	-0.00358627	-0.026116	0.000808534	-0.0187963	-0.0414786	-0.0137133	0.0253624	0.0431686	-0.0115822	0.123832	-0.00728503	0.0213818	-0.0195165	-0.0272173	0.0769524	0.118073	-0.0963814	0.058477	0.0772411	0.0298148	0.0782647	-0.0256677	-0.0219164	0.0144873
LZ24	-0.161768	0.0108994	-0.0185993	0.107607	-0.0153274	-0.0736867	0.137945	-0.0061467	-0.112717	0.176781	-0.152304	-0.000633688	-0.126349	0.122852	-0.0904677	-0.0362739	0.0728888	-0.138095	0.0366941	-0.0174609	0.0436461	0.0946969	-0.0952149	0.0418088	0.023163	-0.0416925	-0.136903	-0.0942756	0.0528887	-0.0192927	0.0734181	0.0430033	0.0157393	-0.0243796	0.0504021	-0.0200807	-0.0380633	0.00482151	0.0139306	0.0176199	0.0514754	-0.05172	0.0344235	0.0155054	-0.011184	0.0182986	-0.00109132	0.0114406	0.0155487
LZ25	-0.104466	-0.0625583	0.0619289	0.131887	-0.039346	-0.302129	-0.029576	0.127504	0.156161	-0.137071	0.00827484	0.0517222	0.196405	-0.0704317	-0.0274816	-0.0938119	0.0132658	-0.15837	-0.0365475	-0.0265278	-0.00823272	0.0405181	-0.148326	0.0144232	0.0329108	0.0217677	0.0265757	0.0996261	0.127461	-0.111652	0.0397515	0.0416052	0.0477365	-0.0713993	-0.011012	0.000909895	-0.0317926	0.0781361	-0.0200486	0.0625541	0.0397114	-0.0502757	0.0436663	0.0181473	-0.092744	0.00136946	0.0565934	0.0255159	0.0294233
LZ26	-0.189037	0.0965892	-0.0687307	0.294668	-0.123193	-0.0662475	0.114549	-0.0652617	-0.0799837	-0.139876	0.108076	-0.0493249	0.0578773	0.00834102	0.177702	-0.146516	-0.0314152	-0.00514939	-0.158761	0.128338	0.00226729	-0.0288645	0.0926999	-0.0422642	0.059591	-0.00167735	-0.0246493	-0.0561531	0.00413459	-0.0735357	-0.0263411	0.056016	-0.0248143	-0.0350829	0.0671159	-0.00319819	-0.0027863	0.000688091	-0.00511301	0.0217046	0.0308144	-0.087166	0.0341145	-0.0318008	0.00521615	0.0340906	0.0347635	0.0515961	0.0290479
LZ27	-0.0912336	-0.00950786	-0.0420361	0.0677462	-0.0964978	0.00614942	0.184321	0.0290821	-0.156804	0.162478	0.0362762	0.0492732	-0.101486	0.156889	-0.130213	-0.0613547	0.0571917	-0.0407707	0.110703	-0.05842	0.0304899	0.0630812	0.0197584	0.0328404	0.00703091	0.0185128	-0.00388036	0.0276681	-0.0850974	0.0274831	0.0882775	0.0316052	0.0175392	0.000292084	-0.0978965	-0.0195931	0.0514233	-0.0109115	-0.0729488	-0.00679609	0.00407907	-0.0533769	-0.0550309	0.023046	-0.040542	-0.033257	0.00904084	-0.0254227	0.083063
LZ28	-0.107074	-0.0165326	0.169672	-0.0873013	-0.0714019	-0.0871514	-0.0440421	-0.199797	-0.0411374	0.166472	-0.0912325	-0.00548522	-0.0226315	0.0132569	0.0569341	-0.0102159	0.0354208	-0.105442	-0.0587193	0.0678588	-0.0479743	0.0337731	0.0532889	0.108959	0.181585	-0.0512078	0.045128	-0.0198865	0.089984	0.0113784	-0.257908	-0.0354491	0.0674674	-0.109355	-0.0123208	0.025106	0.0639914	-0.0301351	0.156258	-0.0584945	0.0204259	-0.120659	-0.0712924	-0.0102393	0.0651139	0.0377609	-0.0377082	-0.0593554	-0.0413193
LZ29	-0.183569	-0.0797838	0.0962002	-0.115519	-0.124216	0.0828588	0.254553	0.0635042	-0.0902004	-0.153741	-0.111604	-0.00147288	-0.0215243	0.0130567	0.00824994	0.078488	0.0319789	0.0452584	-0.150982	0.0924448	0.0747169	0.0672104	0.00970279	-0.0468013	-0.0130279	0.0330674	-0.0964001	-0.00772376	-0.0227152	-0.0502194	0.0706322	0.00889148	0.0561591	0.000551865	-0.0815968	-0.0114151	0.0631022	0.00495433	-0.048269	-0.168905	-0.0558806	-0.0398058	-0.00261239	0.0582416	0.0140548	-0.0675902	0.0619438	-0.0409369	-0.0164895
LZ30	-0.266512	0.115888	-0.0933287	0.25457	-0.151092	0.104504	0.250828	-0.0237246	-0.0979069	-0.0238327	0.197047	0.00390051	-0.0782504	-0.0170492	0.000502899	-0.111317	-0.0193252	-0.0366015	-0.0588086	0.0414616	0.0737555	-0.000555866	-0.0777106	0.0203021	-0.0910897	-0.0650669	-0.0681726	0.04774	-0.00496985	-0.0375902	-0.0412614	0.00771331	0.030293	-0.0265591	-0.106867	-0.0418797	0.0615248	-0.0145996	-0.0127379	0.0422717	0.0788548	-0.0122196	-0.0288629	0.00587496	0.0649249	0.0323195	-0.0326492	0.00655513	0.0409481
HZ01	-0.0946368	-0.0471783	-0.000994365	0.158004	-0.00163248	-0.129033	0.296847	0.062403	-0.0174037	0.0852751	-0.0365412	0.0168445	-0.102084	-0.0105652	-0.106896	0.0684025	0.0807577	-0.0466663	0.018541	-0.097279	0.0327909	0.00191985	-0.00571161	-0.0171301	-0.0627905	-0.0736174	0.0210784	-0.0362643	0.116965	0.037207	0.136311	0.054069	0.00789521	-0.0829053	0.247116	0.0304029	-0.0814851	0.0475137	0.0290026	-0.0393288	0.107772	0.0100834	0.0234211	0.100828	-0.0532106	-0.0803602	-0.104142	0.125391	0.033871
HZ02	-0.0931119	-0.110125	0.105416	-0.104344	-0.0730151	-0.111357	0.0930645	0.0363041	0.0118608	-0.0030132	0.0525277	-0.075322	-0.122506	0.100758	0.136352	0.0601975	-0.0196638	0.000312266	-0.116834	-0.180662	0.0286095	0.014435	0.0611589	0.056197	-0.0230459	0.0170243	0.108241	-0.187038	0.0378661	0.0404115	0.0553067	-0.0536603	0.103215	-0.00481162	-0.116415	0.0226055	-0.0175316	-0.0159157	-0.161159	-0.0079618	-0.074101	-0.0536336	0.0441344	0.0602952	0.0189644	-0.0807646	-0.0168468	0.108685	-0.0351785
HZ03	-0.166251	-0.042156	0.019447	0.176381	-0.0349125	-0.21967	0.114757	0.117024	0.168534	-0.0921493	-0.0343948	-0.0322157	0.133853	-0.127736	-0.0779889	-0.122797	-0.088684	-0.0301412	-0.0979987	-0.0624045	0.0176829	-0.0205222	-0.0787553	-0.0295453	0.0503128	-0.00639993	0.0234505	0.128722	0.109254	-0.00176744	0.0951302	-0.022133	0.0281316	-0.0289078	-0.0547455	-0.0201069	-0.0559013	-0.0513548	0.0010664	-0.0218203	-0.017168	-0.0612711	0.0057343	0.0328357	-0.051281	0.0305055	0.0293472	-0.0171348	0.0388117
HZ04	-0.278436	0.210448	-0.136852	-0.104876	0.144701	0.0416437	0.116557	0.0568449	0.0578772	0.00885924	-0.00571317	-0.0114997	-0.00825559	0.109723	-0.0395081	-0.059986	0.134263	-0.0939453	-0.0517976	0.0558249	0.0681595	0.0999706	0.0540044	0.0592168	-0.106799	-0.0342155	-0.0191374	0.0268027	-0.0462373	-0.0244676	0.0420809	0.0917067	-0.0252485	-0.0173553	-0.0281662	0.026471	-0.0126278	-0.0235836	0.00344164	0.0795859	-0.0746603	0.0121407	0.0464154	-0.015195	0.0090138	0.0786036	0.0244589	-0.0660381	-0.0382922
HZ05	-0.0112638	-0.344978	-0.149668	0.0692571	0.0538827	-0.0534317	-0.0254423	-0.147679	0.207078	-0.127957	0.0410258	-0.0269762	-0.146179	0.184026	0.0577418	0.171768	-0.0466781	0.0246971	-0.107633	-0.115871	0.0175219	0.113119	0.00609984	-0.00312795	0.0403378	0.0519729	0.0790412	0.0134389	-0.0638878	-0.0499498	-0.0866758	0.0531727	0.0271317	0.0224596	0.04225	0.00550325	-0.0847451	0.0583615	0.0134071	0.0185358	-0.0597861	-0.0198659	2.78994e-05	0.0515024	0.108196	-0.0534009	0.0319151	-0.0256803	0.0935048
HZ06	-0.158632	-0.334837	-0.091601	0.0501142	0.00531513	-0.0860327	-0.0314495	-0.170169	0.238615	-0.160067	0.0794017	-0.0989908	-0.143426	0.198318	0.00315061	0.24454	0.00629893	0.112341	-0.0948348	-0.0869995	-0.020637	-0.00719355	-0.0289469	-0.0348868	0.00933663	0.101724	0.0856717	0.0399689	0.0195	-0.0467249	0.0361468	0.00947912	0.0242947	0.0961607	0.0893063	0.0197884	0.044659	0.000967072	0.00105429	0.0476072	0.0238159	0.0293964	-0.0745121	0.0564297	0.00915529	0.051359	-0.0135587	-0.0361468	-0.0374112
HZ07	-0.147305	-0.00455675	0.0226158	0.0810189	-0.00844312	-0.081243	0.0409033	-0.0685087	-0.101894	0.0682364	-0.195787	-0.11868	-0.0916216	-0.156917	-0.0101083	-0.149096	-0.0706901	0.0547426	-0.123641	-0.0651821	-0.132399	-0.00225417	-0.0542233	0.0482229	-0.124623	0.0864974	0.0424665	0.0104721	-0.00616371	0.0432516	-0.0811614	0.0955978	-0.0758085	-0.0987118	0.098916	-0.0296699	0.036295	0.0214398	-0.0218651	-0.0507499	0.00620966	0.0307531	0.0621327	0.056025	-0.0252929	-0.0282862	-0.0505387	0.0211621	-0.0494065
HZ08	-0.0873307	0.313768	-0.131908	-0.173684	-0.0910284	0.181461	-0.0782245	0.0367992	0.125145	0.0139254	-0.0897661	-0.0765204	0.161469	0.0466143	0.0948716	-0.0473297	-0.0763173	0.206852	-0.228127	0.04885	0.230583	0.0761281	0.153243	-0.137221	-0.11342	0.0453312	0.11505	0.0600784	0.0104028	-0.0199001	-0.00877604	-0.0571673	-0.0318011	-0.000629275	-0.0173113	-0.00650522	-0.111438	0.0609429	-0.0102225	0.0251634	0.0500348	-0.026022	-0.0548877	0.0732706	-0.0594924	-0.0226769	-0.0604492	0.141306	-0.0391536
HZ09	-0.120701	0.0834066	0.181685	0.013211	0.13156	0.178767	-0.0090616	0.102368	0.0553999	-0.0398548	0.0662063	-0.00516887	-0.0905565	0.0609714	0.082174	-0.146853	-0.194257	0.0622158	-0.167041	0.0880128	0.0247136	-0.0145628	0.104997	-0.00545568	0.00832738	-0.0271709	0.089623	0.0524259	-0.0572504	-0.080707	-0.0241156	-0.0655735	-0.0160056	-0.0353632	-0.0547922	0.0331399	0.0131349	-0.0372066	0.0570823	0.0760366	0.0120639	0.0275915	-0.107834	0.0495065	0.120997	-0.0430208	-0.0444479	0.131345	0.0165223
HZ10	-0.095549	0.097551	0.123912	0.140024	0.156749	-0.154343	-0.161129	-0.00818927	-0.0467094	-0.0742465	-0.0637726	-0.129005	0.0718009	0.0517818	0.00800923	-0.0314544	-0.0122934	-0.151452	0.0266923	-0.0899276	0.0332825	-0.059082	0.00339979	-0.0889909	-0.0920628	-0.109841	-0.0259379	-0.0373536	-0.029462	-0.00449513	0.0113551	0.0195143	0.0301923	-0.0773778	0.142255	0.0619927	0.044542	0.106773	-0.00376653	-0.0457088	-0.102413	0.0409932	0.0234494	0.0266342	0.0741961	-0.0230283	-0.0131434	0.0398465	-0.0167068
HZ11	-0.061278	0.109174	0.0399741	0.0882991	-0.214532	0.139667	0.0420805	-0.0369858	-0.0520803	-0.124871	0.145188	-0.0189928	-0.0487743	0.0736487	0.137965	-0.201191	-0.0912192	0.00531975	-0.114882	0.0113677	0.0533036	-0.0165417	0.113135	-0.0827524	0.0239936	-0.0220144	0.182944	0.0655976	-0.120844	0.00613839	-0.0458734	-0.0210838	0.0361115	-0.0431558	-0.00423957	-0.0647221	-0.112462	-0.0297391	0.0441188	-0.00348876	-0.00372003	-0.112798	-0.111809	-0.095791	-0.083798	-0.0461516	-0.00307558	-0.0387318	0.0694033
HZ12	-0.0246061	0.0587296	0.241635	-0.100398	-0.0158482	0.171533	-0.00418384	0.0911718	0.000225047	-0.33499	-0.0522634	0.0205603	0.0845102	0.185774	-0.109675	0.0423204	-0.0245841	-0.0872501	-0.0104668	-0.131922	0.111372	0.0923559	-0.0586963	0.0752022	-0.0338352	-0.0127115	0.0297439	-0.0617742	-0.100369	0.00354944	-0.0500887	0.110362	0.0498322	-0.0476034	0.0713877	-0.0962175	-0.0809638	-0.0777109	0.094421	-0.0391081	-0.0692396	-0.112514	-0.0190149	-0.0626913	0.0224268	-0.00207469	0.0348721	-0.0427175	-0.0395702
HZ13	-0.00829699	-0.0249896	0.147555	-0.036103	-0.145485	-0.044408	-0.0202139	0.106867	0.149393	-0.0743154	-0.00709037	-0.0241887	0.0833631	-0.0328176	-0.144581	-0.0566523	-0.0503585	-0.0850232	-0.0588587	0.0300757	-0.0165731	-0.0582989	-0.0126009	-0.0525666	0.0748899	0.0371046	0.0695744	0.0977193	0.0959629	0.0344148	0.0564674	-0.0479622	0.217334	-0.0702688	-0.0891001	-0.0716208	-0.0332183	-0.034091	-0.0731025	-0.0511378	-0.0195449	0.0560472	0.0655583	0.0658674	-0.115132	-0.0392842	0.0441519	-0.0707312	0.0729387
HZ14	-0.148032	-0.0149341	0.127937	0.137024	0.0984184	-0.258675	0.0417115	0.0521638	0.164278	-0.0993263	0.0501137	-0.109739	0.0841977	-0.0472682	0.0707531	-0.125972	-0.0391634	0.00129222	0.160042	0.112489	-0.0284756	0.11914	-0.0301851	0.0640666	0.0416329	0.105995	0.0354556	0.0512083	0.0315532	0.0753289	0.111148	-0.156981	0.0291461	0.0211269	0.0162939	-0.0738653	-0.0416746	-0.0416972	0.0122777	-0.121742	-0.0446742	-0.0111612	0.082848	-0.02939	0.0394492	-0.0160062	-0.0487724	-0.0537822	-0.0112269
HZ15	-0.23153	0.0242136	0.173472	0.102265	0.220938	0.00438453	0.0590605	-0.0696497	-0.0102648	0.0761288	0.022025	0.0688971	-0.0148125	0.0892442	-0.088278	0.00673282	0.00566832	-0.162119	0.0280095	0.109909	0.160316	-0.0182425	0.0222065	0.185437	-0.00957077	0.0416157	0.033997	0.0197414	-0.153028	0.0282205	-0.0537481	-0.0713175	-0.00320086	-0.0229365	-0.0959458	0.0321165	0.0930613	-0.0058196	-0.0369755	0.0289611	-0.0326084	-0.00867544	0.0113495	0.0208998	0.0863172	-0.0151924	-0.0399421	0.0307233	0.0926703
HZ17	-0.119583	0.202376	0.103692	0.197495	-0.0305107	0.0477136	-0.0989104	-0.129399	0.104053	0.0557205	-0.238304	-0.090129	0.000692477	0.0248486	-0.0122782	0.0585237	0.242998	-0.103321	-0.0454505	0.0321683	0.269855	0.0571515	-0.0880311	0.00382919	-0.164888	-0.00159561	-0.0675405	0.0802431	0.00942956	0.0570741	-0.0189516	-0.0514662	-0.0223901	0.118163	-0.0101882	-0.00131816	0.0717215	0.0212334	0.0253467	-0.00251886	-0.0735899	-0.0594197	0.0346251	-0.0266519	-0.0341316	-0.0380635	0.082242	-0.0247162	0.00112098
HZ18	-0.111534	-0.0324238	-0.382561	-0.0719414	0.110274	0.105885	0.0209514	-0.096154	0.163024	-0.0713122	-0.0547099	0.100948	0.0488693	-0.0925331	0.150922	-0.0218399	-0.0162712	-0.0595652	0.063369	-0.0560081	-0.0732933	-0.0887784	0.0724371	-0.0661581	0.0836357	-0.0301207	0.0102125	-0.0248587	0.0054776	0.00277223	0.0116086	-0.0302219	-0.0179468	0.016184	0.0308587	-0.0339942	0.00512443	-0.0334074	0.0217857	0.0240342	-0.016657	-0.0188022	0.0332911	0.0131148	0.00351903	0.00434125	0.020328	0.0296381	-0.0309575
HZ19	-0.110664	-0.0716086	0.100934	-0.00982736	0.0276461	-0.12549	-0.215836	0.101437	-0.17199	0.0326964	0.0601413	0.241229	-0.0250038	-0.0629852	0.0168478	0.0430039	0.0198453	0.138447	-0.0332897	0.0980593	0.00844873	-0.02258	0.134784	0.178163	0.0880269	-0.000750642	0.0128566	0.0364945	-0.119019	-0.0791273	0.0419963	0.0565823	0.0980269	-0.0418343	0.0278572	-0.000340776	0.100975	0.042798	-0.108964	0.0330275	-0.0128908	-0.0565453	0.106375	-0.018396	-0.0645943	-0.0781907	0.00818382	-0.0206089	-0.0492312
HZ20	-0.0572841	0.0338067	0.0292861	0.0983654	-0.0678699	-0.173421	-0.245416	0.0909099	-0.0757017	-0.0565302	-0.0411198	0.200911	-0.0457526	-0.0282064	0.0139506	0.0351219	0.0750281	0.0521249	-0.0271233	0.020556	0.0155278	0.00810512	0.0862516	0.111721	0.0417134	-0.00349399	0.10176	0.0442961	-0.0748117	0.0141582	-0.00810165	-0.0285266	0.05073	-0.074031	-0.0122093	0.0546883	0.0845932	0.0235345	-0.0351623	-0.0427176	0.0672433	-0.0424235	-0.0435375	-0.0189836	0.0290686	0.0198866	0.00122736	-0.0377497	0.000152642
HZ21	-0.0372867	-0.101385	0.128278	-0.1199	-0.13677	-0.12517	-0.069405	-0.0600816	0.0647994	-0.0222394	-0.0430145	0.114511	-0.105602	0.00677022	-0.0243097	0.0124017	-0.0606686	-0.109665	-0.121353	0.204056	-0.0102784	-0.0436499	-0.024505	-0.147785	-0.113735	0.00161598	-0.0454191	-0.107586	-0.0801263	-0.0556121	-0.0102724	0.134738	0.0555346	-0.137021	0.120011	-0.000443284	0.0766625	0.0306307	-0.00955275	0.0322643	-0.029293	0.0642578	0.0677296	-0.0445651	-0.0627564	0.150433	0.0149564	-0.069216	0.0164521
HZ22	-0.0665091	-0.0681117	0.156473	-0.106347	-0.119424	-0.150439	-0.0775224	-0.157917	-0.0372638	0.0598015	-0.0746646	0.105044	-0.104024	-0.00990947	0.119413	0.005287	-0.0429909	-0.190651	-0.043113	0.0459912	0.123447	0.0816033	-0.0308221	-0.0142122	0.0156589	-0.0150764	0.186279	0.109969	-0.224413	0.0827806	0.0785696	-0.0284653	-0.074867	0.121943	0.0653476	0.0588633	0.0200955	-0.0392776	-0.0617113	-0.0703663	0.165983	-0.0114182	-0.0253934	0.0105928	-0.0411855	-0.0323115	-0.0362388	0.113883	0.0267544
HZ23	0.0315976	-0.0701547	-0.00335689	0.0615393	-0.00795223	-0.178902	0.0558211	0.0535435	-0.034374	0.00814951	-0.0364295	0.146089	-0.0686726	-0.0681028	0.0502138	0.00198057	0.0243876	0.0320757	-0.0252279	-0.00563025	0.0469424	0.0578535	-0.0175906	-0.0574915	-0.0168209	-0.0289359	0.0331852	0.00118835	-0.0509014	0.00428166	0.0172872	-0.0163864	0.0252745	0.000925362	0.00545026	0.0131371	0.0426464	-0.0101953	0.0310774	0.0304896	0.0572876	0.112012	0.019424	-0.00629405	-0.0230301	-0.022256	0.120577	-0.00868003	-0.000699137
HZ24	-0.115065	-0.237464	0.100451	-0.0661669	0.254884	0.061541	-0.143819	-0.0676198	0.012133	-0.110429	0.119689	0.196402	-0.0406535	0.0617162	0.0290922	-0.118847	0.0111031	0.00961668	-0.0451666	0.0195684	0.0538512	0.0481591	0.0670774	-0.041232	0.00194642	-0.020456	0.0599844	-0.0403382	-0.0455451	-0.032486	-0.0589132	0.0373512	0.135005	-0.118644	0.0538703	-0.104058	-0.0922725	-0.0232481	0.0488569	0.0685219	0.0285565	0.0077287	-0.0115204	-0.0611637	-0.0436073	-0.0656554	0.0744499	-0.0276684	0.00576559
HZ25	0.0181837	-0.111537	-0.0528299	-0.0480084	-0.0585566	-0.152889	-0.224192	0.187622	-0.249043	0.0532776	-0.0669313	0.187467	-0.161166	0.0103479	0.0529198	-0.0703408	-0.0491829	0.0148104	0.0805182	0.0490559	0.0498421	0.0281114	-0.0201685	0.0348458	0.0235298	0.102514	0.0617099	0.139686	-0.0740496	-0.0706886	0.0877688	0.0248707	0.0416375	0.133598	0.0786441	0.0368948	0.137252	0.00785176	-0.0270273	-0.023806	0.0711023	0.000219367	0.111852	-0.0799942	-0.080315	-0.0885253	0.157655	0.0284542	-0.032107
HZ26	0.14441	-0.0872353	-0.05152	0.0857203	0.0477616	-0.0932588	0.101293	0.0723349	-0.0278767	0.0376688	-0.050765	-0.0140973	-0.00814096	0.0303176	0.0880107	-0.0460462	-0.0239792	-0.109516	-0.03352	0.0686558	0.0340194	0.0855941	-0.0253259	-0.0485367	0.0638446	0.0778536	-0.0642343	-0.11996	0.0489264	0.0460067	-0.0220802	-0.0318686	-0.0106633	-0.0226561	0.0670048	-0.0139525	-0.0192452	0.0132346	-0.0874028	0.129228	0.0727185	-0.00546151	0.110179	0.0344349	0.128822	0.128863	0.114591	-0.0336513	-0.0659889
HZ27	-0.0914348	-0.207274	-0.238334	0.154871	0.10052	-0.193955	-0.294939	0.0794476	-0.151079	-0.116181	-0.0834729	0.102717	-0.0292858	0.0231595	0.0290792	-0.0411175	0.0839636	0.0293824	0.038905	-0.0133259	-0.0158773	0.0563887	-0.0359112	-0.0152897	-0.0474071	-0.0970004	-0.0173113	-0.0419371	-0.0176836	0.00209403	0.0867369	0.0870776	0.0423986	0.0181119	-0.068927	-0.0235574	-0.0256298	-0.041799	-0.0707241	-0.000300483	-0.0574482	-0.0211583	0.0045614	0.0740686	0.00963207	-0.000593745	-0.0473619	-0.0492143	-0.0520542
HZ28	0.0680646	-0.109918	0.0452148	-0.0295502	-0.0373946	-0.0442852	0.12042	0.0328276	-0.0364194	0.0623403	-0.0598437	0.0348567	-0.0994376	-0.0933462	-0.0572705	-0.010205	-0.0281387	-0.00405169	-0.112694	0.0322664	-0.0878973	0.0143501	0.0581566	-0.0414336	-0.053019	0.000888818	0.0975781	-0.0245305	-0.116075	0.017792	0.0232617	-0.0485335	0.0187671	-0.0312232	-0.0473369	0.109038	-0.0368259	-0.0654952	-0.0638902	0.0873648	0.0662499	0.0324251	-0.0589	0.0537924	0.0508094	-0.0742551	-0.00351278	-0.102779	-0.00734075
HZ29	-0.130043	-0.0529108	0.150288	-0.0900528	-0.0856029	-0.127083	-0.0512461	-0.108275	-0.142196	0.14624	-0.127603	-0.0577495	-0.14057	-0.0803999	0.00831717	-0.0351053	-0.0802331	-0.0993678	-0.0490622	-0.00150054	0.122102	-0.0100203	0.0317511	-0.0939795	0.0382453	-0.106881	0.163646	0.0395972	-0.144651	0.13806	0.0640431	-0.0735146	-0.106495	0.0795171	-0.087493	0.0812762	-0.179871	-0.0324473	-0.0384256	0.114009	-0.0015629	0.0397752	-0.0918954	0.186873	-0.0267212	0.0277939	-0.0753184	-0.0233956	-0.127158
HZ30	0.0474177	-0.0968395	0.0923025	-0.0623131	-0.0643967	-0.0919102	0.100386	-0.0571615	-0.0327008	0.113979	-0.0885405	0.0278441	-0.120535	-0.0940413	-0.0203926	0.0387896	-0.0685629	-0.072693	-0.035344	0.0917849	0.00546142	-0.0467547	0.0128379	-0.137038	-0.0191644	-0.0854896	0.0411723	-0.0187	-0.060751	0.0469707	0.0073713	0.0200595	-0.00959561	-0.0195777	-0.0871003	0.0246955	-0.120818	-0.0150424	-0.0132123	0.065826	-0.0117581	0.174167	-0.0150226	0.037182	0.0469903	0.0738956	0.0405794	-0.102317	-0.0382772
PL01	0.157239	-0.142947	0.0561405	-0.0887985	-0.0439728	0.00354384	0.266109	0.040871	-0.19947	-0.104914	-0.152609	0.0861257	-0.0127917	-0.0797333	0.0157386	0.0731018	-0.0359386	-0.0218848	0.0606076	-0.0308424	0.0628129	0.163954	0.00577969	-0.0665213	0.0648363	-0.0252162	0.0351626	0.0411968	-0.116163	0.142448	0.0669664	-0.00792182	-0.0302124	0.0195124	0.0483576	0.0281944	-0.0700727	-0.00837365	-0.0459442	0.0100361	0.119154	0.0570502	-0.0646945	-0.13386	0.0556014	0.0638173	0.0496254	0.0106181	0.149352
PL02	-0.0919481	-0.0672594	0.245661	-0.150286	-0.0678313	-0.0283769	0.112379	-0.199618	-0.168793	-0.0826338	-0.191156	-0.0114671	-0.0162431	-0.131303	0.0433916	0.0718792	-0.00205928	-0.0270882	0.0376842	-0.0372928	0.0760169	0.0143864	-0.0732634	-0.0785813	0.023311	-0.0477623	-0.0178654	0.0948441	0.0694265	0.0224802	-0.0301489	-0.0198877	-0.070137	0.0633175	-0.00367027	0.0591345	0.0700043	-0.0623763	0.0521086	0.0541835	0.0272473	-0.0328634	0.120653	-0.0927945	0.0159264	-0.122049	-0.0271631	0.0320344	-0.0149355
PL03	0.0520217	-0.11496	0.0351003	-0.0803489	-0.0801224	-0.0580759	0.0398053	0.0776993	-0.02612	0.0245671	-0.0307458	0.0253907	-0.0736516	0.0179259	0.0521282	-0.0110563	-0.010509	-0.100132	-0.024388	0.142343	-0.0571325	-0.0536051	0.0557957	-0.00330771	-0.0206329	0.0885545	0.0273155	-0.0725183	0.081938	-0.0456432	-0.0662719	-0.103545	-0.00215421	0.0639405	-0.0643086	0.144198	0.00507625	-0.017814	0.134688	-0.0363912	0.129395	-0.0152858	0.0141418	-0.0226829	-0.041219	-0.0587874	0.168069	-0.0664758	-0.0733061
PL04	0.0632811	0.0433519	-0.0772552	0.208756	0.0281252	-0.188062	-0.150577	0.0938362	-0.00990191	-0.0839927	-0.123773	0.101166	-0.0598171	0.000274845	0.0517197	0.027415	0.0407856	0.0162748	0.0305855	-0.0214134	0.00699326	0.048296	-0.0193469	0.0107334	-0.00100424	0.0235338	0.0135683	0.0310194	0.00813442	0.016486	-0.115957	-0.00518431	0.019253	-0.0553727	-0.0200325	0.0138542	-0.0582869	0.0681077	0.0285875	-0.00821295	-0.0446438	0.0211957	-0.0699307	0.0605671	0.102859	-0.0571733	0.0425744	-0.0468972	0.0457224
PL05	0.201507	-0.00344313	-0.0615877	0.125215	0.00304598	-0.145556	-0.0240748	0.102122	-0.0223568	-0.0197356	-0.0817179	0.264921	-0.109879	-0.0878785	0.04086	0.0270175	0.0964552	0.0749824	-0.0109323	0.00582349	0.0254904	0.0944546	-0.0358777	0.0502222	-0.0244347	-0.0753514	0.0619289	0.00363228	0.100075	-0.00760095	-0.0473094	-0.0945791	0.0587852	-0.0841803	-0.0436626	0.105192	0.0626493	-0.00314984	0.109629	-0.0831721	0.0646641	-0.0408155	-0.0865855	0.0402538	-0.0260389	0.0977584	-0.0524438	0.0278256	-0.0624045
PL06	0.151493	0.123351	0.0291443	0.231327	0.0253871	-0.0299115	-0.0971144	-0.120761	0.0615975	-0.0603196	-0.240335	-0.0738071	-0.00298856	-0.0973646	-0.0157872	-0.0378274	0.0703456	-0.0114859	-0.0833559	-0.0602453	-0.0819511	0.055056	-0.09715	0.0553657	-0.076518	0.0684848	0.0978247	-0.00639431	-0.0713232	0.0358737	-0.0532365	-0.0760934	0.0177676	-0.0480948	0.0142568	0.128022	0.039459	-0.0358676	0.07605	-0.0108957	0.0871165	0.0356005	-0.0405577	-0.00365833	-0.00172051	0.00762582	-0.00632684	-0.0226978	-0.0149355
PL07	0.154062	-0.0850008	-0.0774837	0.0667527	0.0280412	-0.154256	0.023969	0.081884	-0.00487409	0.00907011	-0.0455579	0.131743	-0.0412388	-0.00848283	0.0863772	0.0182137	0.00457646	-0.0358589	0.0336235	0.0618422	-0.0482657	0.0920291	-0.00945183	0.0131102	-0.0423959	0.0155471	0.0238789	0.045167	0.0241222	0.00448728	-0.223841	0.0940332	-0.057842	0.0652238	-0.0432657	-0.00987672	-0.188938	0.180226	0.00632909	0.0334354	-0.021788	0.00130828	-0.0241331	0.0831731	0.0347493	-0.0703905	0.0219345	0.0381034	0.0612224
PL08	-0.0557531	-0.190348	-0.152073	0.170489	0.223365	-0.148895	-0.221128	-0.0048373	-0.0487714	-0.125299	-0.0316015	0.195106	-0.0196693	-0.0171872	0.0407199	-0.0546022	0.0896984	0.0627786	0.0273577	0.0521876	-0.016815	0.0845975	-0.0352592	-0.0193283	-0.0265051	-0.0524803	-0.0259081	-0.000667718	0.0120806	-0.0606269	0.0365075	-0.0222458	0.046975	0.00518757	-0.0302902	0.00094497	0.0139634	-0.0175423	-0.00605158	-0.0188911	-0.0110571	0.0198164	-0.0645677	0.00973755	-0.00977721	0.0200279	-0.0242499	0.0586382	0.00515055
PL09	-0.0813213	0.109909	-0.161682	-0.141263	0.0420864	-0.207373	-0.0305246	-0.0109785	0.0597146	-0.0930732	-0.00556962	0.117813	-0.0473256	-0.0866194	0.0452601	-0.0255897	0.0783376	-0.00333402	-0.0316484	0.0643756	0.0135777	0.0220344	0.035687	0.0366709	0.004386	-0.00216204	0.111988	0.0178533	0.07819	0.0433364	-0.117188	-0.0685214	0.0408196	-0.198909	0.011915	0.181176	0.115239	0.0134636	0.0360767	-0.0146113	0.0196298	-0.0310955	-0.03756	0.00738271	-0.0441347	0.121027	-0.000271084	-0.0189509	-0.144299
PL10	0.107024	0.107916	-0.197901	-0.0779952	0.246032	-0.148925	0.268681	0.00590946	0.0441755	0.0717978	-0.0505848	0.132162	-0.0884876	-0.139235	0.00707281	0.0475547	-0.0679441	0.0303467	0.0283361	-0.106418	-0.00498808	-0.0194176	0.0263372	-0.0477058	0.0307137	-0.01754	0.0269401	-0.0260217	-0.00135156	0.0333006	-0.128083	0.0406959	-0.0117067	0.0583785	-0.00300807	-0.0813981	-0.117587	0.0801063	-0.00092548	0.00063723	-0.0816239	0.0463329	0.011391	0.0670176	0.102332	-0.0313572	0.0614961	-0.0182425	0.0270733
PL11	0.0136606	0.081904	-0.197283	-0.252275	0.031085	-0.204199	0.0221964	0.086941	-0.116056	0.0349793	-0.0456033	0.100283	-0.112366	-0.0424018	-0.0367885	-0.0344292	-0.00721047	0.036544	0.0272728	-0.0822961	-0.0303026	0.0331007	0.0541499	0.0645665	-0.0188703	-0.0476255	0.14815	0.0136236	0.0394143	0.104642	-0.153304	0.0228512	-0.0181434	0.0443046	-0.0070724	-0.0996486	0.0572493	0.0874746	-0.0121546	-0.142734	0.0228745	-0.0974327	-0.0735539	-0.0121446	0.0203666	0.0383423	-0.0721487	-0.076673	-0.0299521
PL12	0.148596	0.145303	-0.296046	-0.0748047	0.0888113	-0.112149	-0.100654	0.105422	-0.0761421	-0.0235359	-0.123905	-0.110198	-0.0736955	0.0435678	-0.0536131	0.0205113	-0.0420201	-0.0182153	0.0927131	-0.0474978	0.0157253	0.0131188	0.057957	0.0124243	0.0929298	-0.0188007	-0.0232174	0.0669741	-0.0711702	0.0434978	0.036535	-0.105259	-0.085123	-0.0312277	0.0254299	-0.0209859	0.0446653	-0.0354642	-0.064738	0.0646789	0.0445295	-0.00208828	0.0176179	0.0304613	-0.0470196	0.00901187	-0.0299089	-0.0498976	0.12068
PL13	-0.0772683	-0.0425457	0.150615	-0.121441	-0.0799339	-0.0820177	0.00605802	-0.0865808	-0.0118841	0.112424	-0.0847607	0.0558358	-0.108474	-0.0105286	-0.0268174	-0.0472555	0.0233737	-0.05275	0.0116211	0.102966	-0.0985463	0.0450656	0.00315403	-0.144618	0.00133328	-6.89532e-05	0.0739076	0.101395	-0.00584412	0.024189	-0.0937722	-0.0214898	-0.00106918	0.0691809	0.00657282	0.0782645	0.0265779	-0.0586192	-0.0628864	-0.0390057	0.052368	0.0480561	0.0578949	-0.149535	0.0372217	-0.0640378	0.0679891	0.0122351	-0.0450376
PL14	-0.000840554	-0.0436631	-0.0517563	0.0642894	0.00130714	-0.177535	-0.0685255	0.0869393	-0.0908266	0.0496496	-0.0735426	0.107394	-0.0517736	0.0283692	0.0427953	-0.0368434	0.0624801	-0.0201765	0.058326	0.0113482	-0.0935969	0.144171	0.0115753	-0.0595055	0.0414398	-0.014557	0.0242512	0.114713	-0.0826558	-0.000878263	0.031431	-0.0357457	0.0651233	-0.0110261	-0.0267792	0.056203	0.0723659	-0.0476495	-0.0496604	-0.0176258	0.0433028	-0.0105951	-0.0899429	-0.0279605	-0.0160072	0.050168	-0.00461763	0.0200125	-0.0569963
PL15	-0.144243	-0.28296	-0.0187934	-0.101909	-0.0120106	0.111177	-0.0637067	-0.0753384	-0.164515	-0.257427	-0.145109	0.00496552	0.0576571	-0.0257992	-0.0397622	-0.0202101	0.0125689	0.0720452	0.0815306	-0.0397103	-0.00771162	0.113215	0.0521714	-0.0985451	0.0857377	-0.00473074	-0.015997	0.0466989	-0.00259131	0.0276794	-0.0878308	-0.0656765	0.0248183	0.0283343	-0.0114765	0.0264242	-0.0666295	-0.0131142	-0.0663945	-0.0128381	0.0504611	0.0912441	-0.0986617	-0.0157868	-0.0805148	0.0819535	-0.0101861	0.186694	-0.017209
PL16	0.163126	-0.136745	0.0442272	-0.0818764	-0.045284	-0.0107055	0.251056	0.0324686	-0.183105	-0.097314	-0.146822	0.091673	-0.00787625	-0.0766253	0.0176037	0.0949804	-0.0366233	0.00855189	0.0660099	-0.0259909	0.0293571	0.138363	0.0399404	-0.0352094	0.0623985	-0.0347914	0.0289909	0.0777391	-0.104686	0.134443	0.0532985	-0.0395389	-0.066218	0.050437	-0.0130524	0.0279655	-0.0517638	-0.0223136	-0.0247895	-0.0243477	0.108749	0.0877202	-0.100287	-0.0593177	0.0680878	0.00192607	0.0828306	0.0297033	0.0834833
PL17	0.0718851	0.203511	-0.202517	-0.116592	0.0272073	-0.163985	-0.0813335	0.0644775	0.0645986	-0.091247	-0.060094	0.259901	-0.0272452	-0.0473456	0.107212	0.0324418	0.063202	-0.0539662	0.0426432	-0.0413077	-0.0233213	0.0706995	-0.0196608	0.0663387	-0.0140915	-0.0105195	0.173964	-0.0070114	-0.0927193	0.0571903	-0.0943245	0.058692	0.000289443	0.0846018	0.0390769	-0.0547571	-0.0790175	0.0843338	-0.0555157	-0.045682	-0.0408331	0.045417	-0.0142107	0.0368513	0.101693	-0.0211303	0.00597946	0.00679314	0.0580754
PL18	0.053608	0.0548574	0.045571	0.172842	0.00578259	-0.184134	0.0366974	-0.048254	0.095678	-0.0266344	-0.182379	-0.0248933	-0.0473673	-0.119247	-0.135891	0.068365	0.00139317	-0.0649922	-0.0529181	0.0890931	-0.0292244	-0.0323377	0.0159402	-0.172508	-0.0592249	-0.0428592	-0.0758854	-0.156552	-0.0259429	-0.0154856	-0.098313	-0.0844415	0.0293854	0.0898924	-0.0923277	0.043983	-0.0770573	-0.0607431	-0.0684269	-0.0476132	-0.0460989	0.10003	0.0125988	-0.053832	-0.0817549	0.0951864	0.067454	0.0780655	-0.00472314
PL19	-0.161564	0.277213	0.0256074	-0.194561	0.236615	0.127201	0.0701261	-0.0357252	0.0973427	0.0816318	0.0756702	0.0885019	-0.0714207	0.206886	-0.204697	-0.0817117	0.127249	-0.0260608	0.0676152	0.000765	-0.0471774	0.0724193	0.0185069	0.0860227	0.0216504	0.0153466	-0.0314692	0.109935	-0.0285065	-0.0563681	0.064124	0.000673067	0.0551288	-0.00261575	-0.0444809	0.0544722	0.0223448	-0.0142066	-0.0225991	0.0366388	-0.0544719	0.0100203	0.00881548	-0.0373853	0.0131762	0.00798516	0.000592137	0.0308137	-0.0607402
PL20	-0.284412	0.257013	-0.14721	-0.145754	-0.0845119	0.300567	0.271214	0.0382934	0.0191721	-0.172961	-0.177375	0.150466	-0.0282037	-0.088768	0.0283713	0.0599771	-0.0351855	0.0167809	0.051798	-0.0805516	0.023711	-0.0280134	-0.0141702	0.0393328	0.0262501	-0.0311544	-0.0263284	0.0652584	-0.0256955	-0.0428758	0.0259528	-0.0363195	0.0256751	0.0177087	-0.0157832	0.0194198	0.0160422	0.0359619	0.0303411	-0.00937774	-0.0498517	0.000204528	0.0112889	0.0223667	0.017734	0.033381	-0.000629416	0.0272235	0.0022616
PL22	-0.155404	-0.0247702	0.0859561	-0.0425469	-0.0833893	-0.0500153	0.158338	0.0653282	0.00955675	0.139974	-0.0323765	-0.0186262	0.0222801	0.0266525	-0.0854966	-0.0765442	0.123257	-0.0280294	-0.0864281	-0.0357992	-0.0338611	0.129343	0.0485908	0.0177909	0.0720617	0.0663456	-0.0643461	0.0287784	0.149058	-0.0117445	-0.145785	-0.105313	0.170726	0.0965636	-0.0635753	-0.0717355	-0.0408552	0.0123952	-0.101034	-0.121064	-0.0608242	0.14923	0.0440563	0.0145976	-0.173557	0.0506059	0.0183858	0.0398461	0.00318587
PL23	-0.365937	0.0605596	-0.113586	0.175124	-0.0641657	0.122582	0.143574	0.151304	-0.0401122	0.0670995	-0.0217874	0.0122001	-0.118651	-0.0823248	0.0121883	0.00788443	-0.0794812	-0.0418325	0.0060442	-0.0172896	0.0267154	0.00792829	-0.0967234	0.0315454	-0.0580325	-0.0373483	-0.05713	0.0750176	-0.0273204	-0.0570986	-0.0304879	-0.0614748	0.0587183	-0.050211	-0.0654263	-0.0390344	0.0429175	-0.0363346	0.0473135	-0.0193067	-0.0309858	0.0290874	-0.040973	0.0286729	0.0270412	-0.0129556	-0.0313321	0.0537388	0.0623196
PL24	-0.27874	-0.023333	-0.384311	-0.134994	0.049896	0.183846	-0.205223	-0.00598123	-0.130808	-0.0502455	0.0775405	-0.152162	-0.0927967	-0.205033	-0.0357222	-0.0852126	-0.109502	0.0586293	-0.0783644	-0.0391548	-0.110605	0.0379633	-0.0192688	-0.0444946	0.00329289	0.0163218	0.0395823	0.0666218	0.0215229	-0.0264485	0.0127782	0.00141117	0.0130346	-0.048046	-0.00222595	-0.000594093	0.0102008	-0.0413048	-0.00759363	-0.0314554	0.0679154	0.0129989	-0.0223829	0.00670862	-0.0167507	0.0307843	-0.00197935	0.0525905	0.031772
PL25	-0.260138	0.104802	-0.0335685	0.150233	-0.0700386	0.0679733	0.0208117	0.116088	-0.0324601	0.017742	-0.131545	-0.0441012	-0.102932	0.118207	-0.112103	-0.07135	0.0109049	-0.0538661	-0.0177913	0.0262551	0.0022362	0.0704488	-0.0452883	0.084274	0.0429471	0.020477	-0.0734455	-0.0868592	0.0247683	0.0221288	-0.156246	-0.0916995	-0.0249763	0.0758877	0.00255777	0.00253664	-0.106874	0.0964513	-0.0706837	-0.092914	-0.0579049	0.0964052	0.00772465	-0.0254884	-0.150155	0.058433	-0.00754159	0.0416646	-0.0401412
PL26	-0.290304	0.154569	-0.0620065	0.183488	-0.0915814	0.193886	0.185375	0.0904868	0.133319	0.0404266	-0.130306	0.161209	-0.0771953	-0.0263523	0.0598276	0.00075964	-0.0488964	-0.019752	0.00755553	-0.0983607	-0.0230852	-0.057281	-0.0442465	-0.00123287	-0.0417492	-0.0291231	0.0384474	0.0194139	-0.0497742	-0.0176337	-0.108212	-0.0086308	0.00286448	0.0716681	-0.0176944	-0.0780662	-0.0371726	0.104981	0.0213986	-0.0515168	-0.0799163	-0.00357878	0.0374458	0.0307849	0.0551102	-0.0129188	0.00884458	-0.0303635	0.0237226
PL28	-0.147808	0.207286	-0.00181702	0.105702	-0.140817	0.379118	-0.0232659	0.0708445	0.11467	0.0562355	-0.0681746	0.0768782	-0.0422339	-0.080214	0.0504531	-0.0236716	-0.0296346	-0.0242089	-0.0339726	-0.100521	-0.19395	0.0214655	-0.0423541	0.00301662	0.0108882	0.0620158	0.0234213	0.0352723	-0.0644691	-0.0726674	-0.0236223	-0.0585817	0.0678542	0.0529204	0.00745618	0.0730848	0.00462517	-0.0419515	0.0394004	-0.0600704	-0.0021426	0.0435124	0.00935342	0.0191273	-0.0640715	0.0627725	0.0395472	0.0642845	-0.0417632
PL29	-0.159485	0.0450227	-0.0325159	0.282278	-0.0625904	-0.204951	0.216808	-0.111958	-0.0459114	-0.0937517	0.147545	-0.0285963	-0.0664101	0.0796916	-0.0539248	-0.00549348	0.183869	0.0919225	0.0752519	0.0387406	0.00661508	-0.118492	-0.0885491	-0.0792671	-0.0410812	0.124743	0.0993617	0.134527	0.0415691	0.00479387	0.00383959	-0.105298	0.0225022	0.00310492	0.115638	-0.0120771	-0.0865739	-0.0825066	0.0319432	-0.0195438	-0.053634	0.00942924	0.0575676	-0.0285515	0.0149553	0.0382145	-0.0934983	0.0301522	-0.0371462
PL30	-0.177084	-0.237329	-0.10612	-0.0011518	-0.0151101	0.293038	0.150378	-0.0413575	-0.0897606	-0.158359	-0.137683	0.096141	-0.00888495	0.0587316	-0.0859084	-0.0044862	0.0580489	-0.0354576	0.0649391	0.0649546	0.0407133	0.125414	-0.0200859	0.0827918	-0.020822	-0.0493194	-0.00334309	-0.0117268	0.108035	0.0352501	-0.00899577	-0.0234338	-0.0713056	-0.0492766	-0.0361969	0.0643584	0.0071518	0.0709637	0.0515209	-0.0540341	0.0273974	-0.000585802	0.00906958	0.00819059	0.00619095	0.0277976	-0.0295884	-0.00838173	0.00987885
WZ02	-0.165135	0.103156	-0.0209984	0.0640297	-0.118796	0.298094	0.00329002	0.0941751	0.0775066	0.08814	0.0994027	0.0984039	-0.042588	-0.129213	0.102669	0.125369	-0.0543743	-0.182163	0.07169	-0.0967645	-0.049037	-0.0356264	-0.0946297	-0.0601064	0.000905979	0.0574418	0.00571792	-0.0227794	0.00348916	-0.0377061	0.040715	0.0221599	0.0992466	-0.0126854	0.0603492	0.0559313	0.0150867	-0.0309047	-0.0687776	-0.0716333	0.0627586	-0.0836541	-0.00454578	0.059868	-0.0190293	-0.0711903	-0.0604419	0.0642536	-0.0371458
WZ03	-0.299907	-0.0145073	-0.0506117	0.158307	-0.0501438	-0.104179	0.00262758	0.120168	-0.171595	0.0713148	-0.055335	-0.0596839	-0.0595191	-0.00949496	-0.129943	0.100116	-0.0227698	0.116259	0.00860244	-0.00627755	-0.0302973	-0.134484	0.120574	0.0787924	0.053369	0.0267128	-0.0161725	0.0652923	-0.0408767	-0.035779	-0.130805	0.0755473	-0.0338636	0.0433294	-0.00398998	-0.0234317	-0.0277502	0.0449056	0.01224	0.00833027	0.000556877	-0.10765	0.042271	0.0371145	0.0170407	-0.00138448	-0.0102963	0.0312728	0.0271299
WZ04	-0.31825	-0.0891558	-0.0531553	0.222625	0.322205	0.140874	0.0124167	-0.0184114	0.100358	-0.139949	0.0381114	0.0248606	0.0316283	0.059272	0.0718963	-0.143469	0.00876585	0.0686131	-0.0894022	0.0926699	-0.00177872	-0.0245245	-0.0494184	-0.0468549	-0.0426672	-0.0967884	-0.0534542	0.0103171	-0.00628357	0.0948726	-0.00798119	0.0105844	-0.0450188	0.0363207	-0.0661115	0.0117476	0.0566045	0.0105125	-0.0207833	-0.00773867	0.0309828	-0.0363574	0.0213011	0.0190558	0.0435924	0.0478931	0.0645444	0.0102212	0.0556452
WZ05	-0.0439764	0.136008	0.0424871	0.170511	-0.15196	-0.0371165	0.131907	-0.127367	-0.0477601	-0.0188444	0.119761	0.00960699	-0.0108937	0.0930068	-0.0870055	-0.111639	0.119786	0.00300322	0.0372222	-0.113842	0.0157308	0.000242994	0.0594198	-0.0649124	-0.0503695	-0.0637126	-0.0367791	0.0120042	-0.0203485	-0.00470735	0.0359051	-0.00248913	0.0778345	-0.00456011	0.0067315	0.0424863	0.0151898	0.0361229	0.0035028	-0.0225272	-0.0202695	0.0998235	-0.018628	-0.0449391	0.0447643	-0.035602	0.0265547	-0.0247937	0.00589685
WZ07	-0.123366	-0.223302	-0.0283102	-0.0613707	0.00295351	0.0937037	-0.0449639	-0.106957	0.115541	0.0527098	0.00535766	0.0388699	0.13048	-0.0230604	-0.0632893	-0.140679	0.0692802	-0.0530451	0.0249259	-0.14966	-0.255938	-0.00839358	-0.024098	-0.039319	0.0348187	-0.0150288	0.0866127	0.0390986	0.0419116	-0.0375844	-0.000371782	0.0232993	0.0116017	0.0262779	0.0507142	-0.0401203	0.0624458	0.123352	-0.0684315	-0.00368583	-0.0471551	0.0187041	-0.0780443	0.0421809	0.0539774	-0.0878567	-1.5182e-06	0.0289601	-0.0989579
WZ08	-0.33476	0.0488855	0.0120365	0.0335528	-0.128514	0.130653	0.261338	0.0867047	-0.0316296	0.12979	-0.06549	0.0477793	-0.154203	0.0978659	-0.03488	-0.147475	0.0275691	-0.0153136	-0.0937728	0.0292129	-0.0296886	0.12422	-0.00838578	0.0570366	0.0113742	-0.0623477	-0.0152888	-0.0722421	0.112058	-0.00791361	-0.0151619	0.0823171	-0.0985833	-0.0522438	0.0872644	-0.0315597	-0.043198	0.0793615	-0.00555318	-0.0645539	0.0408182	0.0473947	0.028796	-0.0375933	0.00891294	0.0123435	0.0483183	0.00763527	0.0505449
WZ09	-0.281671	0.188893	-0.205626	-0.162141	-0.0462878	0.129398	0.223472	0.10207	0.0842208	0.0394488	-0.0240217	0.0939105	-0.0547164	-0.0667277	0.201863	-0.0627527	-0.0214577	0.00565827	-0.0579003	-0.0413272	-0.0640707	-0.166627	-0.0202818	0.00863243	0.0933632	-0.00808376	-0.0645209	-0.0353557	-0.0143144	0.00271736	0.0588479	-0.037508	-0.0200107	0.0254095	-0.0414067	-0.0179439	0.00600466	0.00724575	0.0640845	0.0168401	0.024211	-0.0217868	0.0216212	0.0291836	0.00620337	-0.00267986	-0.0690021	0.0167756	0.057138
WZ10	-0.401985	-0.0962833	-0.22639	0.170224	-0.0116017	0.317887	0.0386251	-0.0133784	0.114997	-0.000593716	0.00318842	0.122942	-0.0020933	-0.0592331	0.0851656	0.00176643	-0.00362921	-0.105404	0.0393134	-0.0210358	-0.0489725	-0.018159	-0.0661133	-0.0360548	-0.0432037	-0.032595	-0.016384	-0.0145956	-0.0222089	-0.0279701	-0.00471872	-0.0548978	0.000161167	0.04274	-0.03902	-0.0328159	-0.00691617	0.0341225	0.000367267	-0.0296221	-0.0248639	-0.00432341	0.00883514	-0.00903299	0.0252567	-0.00719761	0.0123468	0.00455001	0.00286327
WZ11	-0.142523	-0.0380846	0.184464	-0.0687302	0.20654	0.0516422	0.0818868	0.0743036	0.0132759	0.029872	0.132354	-0.00185315	-0.0690597	0.160382	-0.021494	-0.000741537	0.077731	0.0324434	-0.0130677	0.0985808	0.0247515	-0.109359	-0.0203219	-0.0101141	-0.000388207	0.112772	0.0199837	0.0285726	-0.103041	0.110029	0.0338283	-0.0208735	0.0460625	-0.114094	-0.0364702	0.0450676	-0.000238216	0.0912187	-0.0997182	-0.0287349	0.013728	-0.0960003	0.00774351	0.148143	-0.0700329	-0.0646901	0.00942857	0.0603951	-0.00815341
WZ12	-0.160722	0.268448	-0.233151	0.0439396	0.0260081	-0.0497128	-0.0545002	0.0412194	0.0955379	-0.16872	-0.138664	-0.138554	-0.0636547	-0.10254	-0.0134369	-0.0913282	-0.0938978	0.0604311	-0.127055	0.0640492	-0.113962	-0.0519417	0.0663262	-0.0357322	-0.08202	0.0052742	-0.00647855	0.0139743	-0.0597687	-0.0554736	0.0281382	0.00509926	-0.0114545	-0.0400944	-0.000110615	0.0351433	0.0248714	-0.0168393	-0.0388968	-0.0422151	-0.00205226	0.0149839	0.0160132	-0.0637793	0.0613097	-0.0100626	0.0143587	-0.00786803	0.0361379
WZ13	-0.19378	-0.250326	-0.0668387	0.00497702	-0.00775898	0.0938202	-0.0654944	-0.105093	0.0262265	-0.0100325	0.0348135	0.0801857	-0.0204977	0.0636221	-0.0968653	0.043809	0.159365	0.0319716	0.0169898	0.00584958	-0.00892173	-0.100873	0.109403	0.108637	0.0134592	-0.000770672	0.0814982	0.000911408	0.100841	0.156104	-0.108609	-0.131214	-0.0118502	-0.121213	0.0206775	0.0960273	0.101338	0.0323541	0.0765057	-0.0121737	0.0585363	-0.103652	-0.0205592	0.0466607	0.0302995	0.114579	0.0961111	-0.0791604	0.0072881
WZ14	-0.24847	-0.0135419	-0.396995	-0.00698201	0.16087	-0.0939415	-0.16997	-0.0393976	-0.0481931	-0.174521	-0.122412	-0.149609	0.00699695	-0.0440913	-0.0127134	-0.127408	-0.00693775	0.0294288	-0.0136243	-0.0908073	-0.0782027	-0.0372434	0.0306101	-0.0143824	-0.0381109	-0.013708	0.0289366	-0.0193763	-0.0372003	0.00377664	0.00445508	0.0415298	0.00308923	-0.0199788	-0.00579036	-0.036793	0.0362554	-0.0947775	0.0293287	-0.00136087	0.000542922	0.00544485	0.00287588	0.0142359	0.0167309	0.0214081	0.032927	-0.00235098	-0.00460991
WZ15	-0.175574	-0.0993456	-0.29508	-0.221755	0.0685985	-0.0309878	-0.200574	-0.0615555	-0.0648743	-0.0760804	-0.0119212	-0.0955004	-0.0403361	0.0120675	-0.0936097	-0.0827234	-0.0148162	0.00983544	0.0614305	-0.118981	-0.0102434	-0.110579	0.143825	-0.0369098	0.0421558	-0.0496739	-0.0732186	0.0614127	0.0320041	0.0621957	0.0302971	-0.00904437	0.0345878	-0.0754714	0.0550796	0.00891632	0.0284274	0.0675318	-0.0179604	1.29503e-05	0.0669888	0.0379257	-0.00730012	0.00942233	0.0326902	-0.0118335	0.00775579	-0.0576246	0.0215658
WZ16	-0.0632866	-0.149908	0.119477	-0.0812994	-0.124235	-0.0740996	-0.00246068	-0.0142214	0.192874	0.00995455	0.0662953	-0.175365	-0.152345	0.000919997	0.207013	0.026348	-0.0825862	0.161701	0.190685	-0.0261904	-0.0161587	0.0320395	0.0998949	0.195984	-0.0847243	-0.00954219	-0.053166	0.0206909	-0.0269723	-0.0237917	0.06382	-0.0021536	0.107484	-0.115704	-0.0413235	0.0623689	-0.0562992	0.121912	-0.18388	0.00134929	-0.00603732	-0.00584343	0.0577969	-0.148564	0.0421116	0.122637	0.00850083	-0.0724703	-0.0186994
WZ17	-0.138265	0.0811016	-0.0673871	0.160027	-0.0207207	-0.200976	-0.196102	0.0735885	-0.0604548	-0.0101181	-0.141802	-0.102418	0.150369	0.1477	-0.0319888	0.0715829	-0.155501	0.153217	0.0646741	-0.0787835	0.0375285	-0.0312463	-0.0507553	-0.118132	-0.117861	0.105484	-0.0638263	0.0304493	0.0135639	-0.011992	-0.0547065	-0.0171032	0.0434089	0.000122275	-0.0353569	0.107186	-0.0399688	-0.0214706	0.0318886	0.0296466	0.113431	0.0106991	-0.0808345	0.0395881	-0.0696026	-0.00334058	-0.0225651	-0.104059	-0.0313431
WZ18	-0.422099	-0.146561	-0.232482	0.101632	-0.0479865	0.302886	-0.165347	0.0776294	-0.181793	0.0569605	0.0916256	-0.0626898	-0.0845475	-0.0674956	-0.127451	0.0307313	-0.0650509	-0.0215052	-0.00879531	0.0182572	0.0144996	0.0307162	-0.0192929	0.0134124	0.00116457	-0.0438215	-0.0543355	0.0308051	-0.01115	-0.0181905	0.00500499	-0.00271295	0.0162572	-0.00272557	-0.0657365	-0.0394873	0.00575717	0.0543785	-0.00769007	-0.0405307	-0.00441557	-0.0389426	0.00416302	-0.0149884	0.0450006	0.00139327	-0.00720518	0.0144411	0.0609275
WZ19	0.0810599	0.207929	-0.150839	-0.114352	-0.00647636	-0.148039	-0.123893	-0.06255	0.09654	-0.0678673	-0.11067	0.237806	-0.0703941	-0.104988	0.0625973	0.0597344	0.0410497	-0.039776	0.0107098	0.109897	0.00467582	-0.0511391	-0.0348815	-0.00625044	-0.00236127	-0.0470045	-0.00449708	-0.0297457	-0.023173	-0.0546881	0.0526299	-0.0065245	0.0593853	-0.00754639	-0.0100353	-0.0509143	-0.0180944	-0.0230884	0.051356	0.0125347	-0.0265076	0.0922409	0.0397302	0.0625163	-0.00269484	-0.0377881	0.0749934	0.00994179	0.0221366
WZ20	0.0738788	0.238162	-0.205784	-0.0556196	-0.0176652	-0.157107	-0.206646	-0.0875297	-0.10881	-0.0678111	0.059858	0.102885	-0.085381	-0.0971292	0.0249025	0.0176136	0.042403	-0.00386395	0.0158861	0.0464544	0.0628223	0.0292035	-0.10009	0.0390861	0.0149699	-0.0426295	-0.0285754	0.0308832	0.0254307	-0.0267558	0.0500606	0.0158475	0.0222534	-0.00396142	-0.00299212	-0.0254168	-0.014884	0.021896	-0.0131084	0.0187968	-0.0239062	-0.00483512	-0.0107136	0.0264279	-0.0193177	-0.00805494	-0.0107772	0.0221389	0.0412265
WZ21	0.0919522	-0.0580855	0.0356134	-0.0614011	0.0342509	0.0405722	0.0706429	0.0127168	-0.209801	0.0127326	-0.0655732	0.257892	0.297375	0.0426103	0.0864401	0.225656	-0.13432	0.157296	0.0076397	0.131949	-0.0225902	0.0483735	0.0316661	0.136987	0.11785	0.0596604	-0.0973822	-0.0880209	0.00041444	-0.0132692	0.0167227	-0.0474605	-0.00546613	0.0189629	0.0262342	0.0198902	-0.0462127	0.0263008	0.0207545	-0.000824646	-0.0389106	-0.0297622	0.0594034	0.0211015	0.0736325	-0.0296468	-0.0427325	0.0153787	0.0165645
WZ22	-0.0683516	0.104788	0.139094	0.100076	0.052475	-0.0596114	-0.05201	-1.58e-06	0.0612901	0.0328864	0.00425836	0.23256	0.0167593	-0.0450621	0.0393289	0.0740379	0.0691717	0.0828792	-0.0159956	-0.132032	-0.0455229	-0.0683275	0.115131	0.0208492	0.0790623	0.0245674	-0.0557705	0.0169611	-0.000726157	-0.00148878	0.0506334	0.0267284	-0.00923713	-0.053483	-0.0555989	-0.0545696	-0.00595444	-0.0954926	-0.00644928	-0.0191924	-0.0202173	0.0698934	-0.0245417	0.000120847	0.0298487	0.00416385	0.0808836	0.0820091	-0.0845617
WZ23	0.287537	0.0265504	-0.0480715	0.0751162	-0.164166	-0.0022896	0.0270257	-0.056262	-0.123783	-0.0300636	0.157327	0.0814563	-0.0592804	0.105092	0.0741199	-0.0848461	0.0231267	0.0170434	-0.0305784	0.0759831	-0.0199473	0.0064152	-0.0272955	0.0608001	0.0452349	-0.0200189	-0.0393653	-0.0772791	0.0423232	-0.0241023	0.0461715	-0.0604332	0.0282672	0.0699659	-0.00336849	-0.0730191	-0.0560506	0.051482	-0.00189584	-0.0483794	-0.00709893	0.0459238	0.0230273	0.00787426	0.0160465	0.0101848	-0.0225603	-0.061799	-0.0302184
WZ24	0.126434	0.259504	-0.118412	-0.153479	-0.108886	-0.0835375	-0.00541248	-0.226576	-0.0696752	0.0037005	0.0998862	0.0603142	-0.0474006	0.0705916	0.0295746	-0.133113	0.0806391	0.00709111	-0.0021041	0.0592274	-0.0405514	0.0322933	-0.000432552	0.0614754	0.110343	-0.0391528	0.0219713	-0.0167463	0.100762	-0.0234849	-0.0269158	0.0327164	-0.00387078	0.0546839	-0.00178971	-0.0635557	-0.0167236	0.0383605	-0.0253672	-0.0310929	-0.0269116	-0.00202708	0.00701855	0.018708	0.00772075	-0.0136091	-0.00409174	-0.00608161	-0.00723292
WZ25	-0.0409856	-0.0279607	0.0639812	-0.0294382	-0.163248	-0.0602285	-0.0294548	-0.0204333	0.00534313	-0.0336901	0.11892	0.167882	0.000147368	-0.00649853	0.170408	-0.013498	0.0221847	-0.0412746	0.0570288	-0.0460843	-0.0709379	-0.150321	0.0366537	0.026113	-0.0281585	0.0872288	-0.09098	0.077391	0.0126929	0.00105346	-0.0169401	0.0528583	-0.0570992	-0.0834019	-0.0907456	-0.0277961	-0.0431469	0.0583153	-0.0491744	0.0242649	0.0691987	0.087567	-0.0421361	-0.0410229	-0.0299358	0.018855	0.0298348	-0.0091424	-0.0596079
WZ26	0.0580279	0.217439	0.100385	0.180057	-0.179007	0.030398	-0.133117	-0.209372	-0.0120911	-0.0864425	0.142542	-0.0488277	-0.0124484	-0.0233979	0.00960937	-0.0039605	0.045069	-0.0286791	0.00477696	-0.0660694	0.0482545	-0.0599204	-0.0381108	-0.0587814	-0.00128075	0.0138232	-0.0302211	0.0274067	0.0407135	0.0535727	-0.0239272	-0.0125584	-0.0398766	-0.0413186	-0.0559116	-0.0672333	-0.028478	-0.0218357	-0.0523617	-0.030577	0.0384049	0.0319108	-0.0647286	-0.0418199	0.0119146	-0.00105202	0.0400185	0.0193114	-0.0501973
WZ27	-0.0379301	0.0622177	0.138241	0.0510154	-0.188666	0.0206963	-0.0977224	-0.141038	-0.0085209	0.0267632	0.0536996	0.0692305	0.0801211	-0.047873	0.0328057	0.118709	0.0214249	-0.0330363	0.0123173	-0.0655312	-0.0236716	-0.229104	0.192588	0.112994	0.094128	0.0392091	-0.0650557	0.0250142	-0.0295647	0.0506333	-0.0727123	0.00534383	-0.0894135	-0.0310649	-0.0818191	-0.0170612	-0.032047	0.0014528	-0.00258718	0.0441876	0.0426685	-0.0155562	0.0582291	0.00776135	-0.0317551	-0.0201799	0.0430269	-0.00568588	0.000111782
WZ28	0.193489	0.0612956	-0.130295	0.274246	0.00509358	-0.179072	-0.0776058	0.0417326	-0.0681608	-0.0811105	-0.0399334	0.043771	-0.0276136	0.043926	0.0293026	-0.021372	0.0460655	0.0415864	0.0701989	0.0440096	-0.00219272	0.00855685	-0.0596662	-0.0281433	0.0196364	0.0113636	-0.0617572	0.0826436	0.0122039	0.012043	0.0503697	-0.0439334	-0.0316467	0.0107752	-0.00260584	-0.0592198	-0.0832526	-0.0420756	-0.000961689	-0.0379587	-0.0712837	-0.0121906	0.0445364	-0.054715	0.0286591	-0.0614962	-0.0467865	-0.0248438	-0.0103332
WZ29	0.0584842	0.161675	0.112349	0.0695097	-0.257794	0.124182	-0.13193	-0.066541	0.0534869	-0.0810952	0.361525	-0.132801	-0.0635893	-0.173775	-0.0383921	-0.0725977	0.0224984	0.122678	0.214017	-0.041432	0.0572914	0.131795	-0.0184037	-0.0664668	-0.0115698	0.0776482	-0.0595866	-0.137832	-0.0710758	0.00923147	-0.0182939	-0.0444644	0.0251786	0.00269884	0.00142991	0.0330099	-0.00974068	0.0274583	0.00742731	-0.0716056	-0.0107305	0.00810704	-0.0114026	-0.00349814	0.048772	-0.0145878	-0.0434106	-0.055366	-0.00351223
WZ30	-0.0580239	0.356307	0.00401878	-0.099608	-0.039478	0.00624504	-0.118941	-0.235742	0.277116	0.024245	-0.158572	-0.0456827	-0.0270362	-0.111254	0.109448	0.0258496	0.0192767	-0.0245768	0.260055	-0.0406874	-0.049703	0.00895288	0.0220187	0.00978254	0.0673059	-0.0308914	-0.0247074	-0.0411107	-0.045057	-0.00760917	0.072122	-0.0311479	0.0444869	0.0269878	0.0188381	-0.0471328	-0.0107738	-0.0349154	0.0674233	-0.0104947	-0.0355118	-0.0274917	0.0290766	0.0520151	0.0278083	0.00543285	0.00536795	0.00111463	-0.026603
LC01	0.125753	0.198181	0.068959	0.0304016	-0.173108	0.102042	-0.0815439	-0.171076	0.0426345	0.178086	-0.0501982	0.104476	0.158834	0.1641	0.0220421	0.0330113	-0.0927175	0.123301	0.0743257	-0.0652931	-0.0594869	0.0318774	-0.0435344	-0.0776862	-0.0221999	-0.00485505	-0.00149941	0.00935161	0.0588413	0.100429	-0.0739156	0.0201516	-0.0473459	0.0247167	0.0154437	-0.0368195	-0.0214489	-0.0273707	-0.00972469	-0.0216493	-0.0104039	0.00716625	-0.0342578	0.0250773	-0.00696531	-0.0293894	0.0566978	-0.0104597	0.0022118
LC02	0.117694	0.104513	0.0449735	-0.0320881	-0.162722	-0.0712303	-0.146748	-0.135125	-0.0689631	0.141898	0.0206419	0.27319	0.102145	0.147441	0.0476137	-0.0240689	-0.016218	0.176715	-0.0158681	0.0487272	-0.0330525	0.108832	-0.132541	-0.0140917	-0.119319	-0.079943	-0.0290054	0.0441849	0.0871623	0.115049	-0.0625965	0.0168898	-0.00740401	0.0218865	0.0253404	0.0231603	0.00433189	-0.00510458	-0.0316191	-0.0058146	-0.0797451	-0.0433152	0.0172002	0.0794884	0.00543764	0.00813036	0.0878037	0.0313791	0.0493473
LC03	0.00922409	0.158271	0.234198	0.0273929	0.111785	0.150366	-0.26045	0.0647197	0.00555811	-0.0260878	0.254031	0.112092	-0.0240319	-0.114755	-0.0605757	0.144233	-0.0195855	0.0319305	-0.0623176	-0.0110089	0.00556438	0.0145695	0.018634	0.0682974	-0.00210934	0.0616255	-0.0637307	-0.0126758	0.029656	0.0298472	0.0375011	-0.0295848	-0.00544413	-0.0411967	-0.0155476	-0.0496959	-0.0186481	-0.00481873	-0.0385623	-0.0795442	0.0463394	0.0367116	-0.043637	-0.0511328	0.0404025	-0.00581242	-0.0144054	0.0500179	-0.0343808
LC04	0.110697	0.129357	-0.000183296	0.158126	-0.0849684	0.0146906	-0.227342	0.0801355	0.0490031	-0.03016	0.028991	0.270655	-0.00301514	-0.124176	0.0654709	0.159031	0.0872669	-0.00140042	-0.0187527	-0.0384667	-0.0155289	-0.00714024	0.00221837	0.0850194	0.0456388	0.0109781	-0.0311409	-0.0412532	0.0362594	0.0109077	0.0128625	-0.0263059	0.00749775	-0.0629389	-0.023643	0.017852	0.0127428	-0.00857111	0.0202013	-0.0513045	0.0327831	-0.0314586	-0.0272397	0.00312712	0.0228429	-0.0026207	-0.0567876	0.0665948	-0.0437386
LC05	0.0414339	0.0175989	-0.0483593	0.095366	-0.0377925	-0.133396	-0.220943	0.171714	-0.11797	-0.0286435	-0.0817225	0.0372601	-0.0829376	0.0374155	0.0235485	-0.0164333	-0.0172397	0.0190906	0.0440998	-0.0742153	-0.0277639	-0.0508886	0.0137026	0.00768503	-0.0427675	0.0499243	-0.163886	0.0667607	0.0487829	0.00928149	-0.00325945	0.0198602	-0.0443946	0.0120817	-0.0552927	-0.031753	-0.00198308	0.0164141	0.0251295	0.0361121	0.0645255	-0.0371982	-0.0780241	0.00146965	-0.0343054	0.0164087	-0.0830735	0.00577853	-0.00618663
LC06	-0.0418073	0.102415	0.218686	0.0494228	0.192349	-0.0278215	-0.171659	-0.0397146	0.0174901	-0.0369557	0.116951	0.104903	-0.0390453	-0.0615857	0.0614788	0.0437279	-0.0128284	-0.0634053	0.0140859	0.00639445	0.0481211	-0.0568922	-0.0564196	0.0259973	-0.080832	0.0763933	-0.070126	0.0527798	0.0859022	-0.0370394	0.00342805	0.0533144	-0.0480921	0.0102695	-0.0861217	0.0576166	-0.0345073	-0.0451551	0.00978594	-0.0447285	0.03713	0.00280137	-0.0573888	0.0137284	-0.0262673	0.0157638	-0.0488984	0.0636027	0.0371067
LC07	-0.0742405	0.147023	0.0427214	0.13417	-0.125156	-0.0512549	-0.0879012	-0.166413	-0.047601	0.128172	0.0617126	0.174568	0.180837	-0.0773832	0.0661458	0.158054	-0.100441	0.119449	0.0309879	-0.0622113	0.0987909	-0.0527161	-0.0467325	-0.0288998	-0.0313973	0.0605468	0.0445555	-0.0821522	0.0779478	-0.0067126	0.0207591	0.0523317	-0.00210205	-0.027699	-0.036473	0.0214179	-0.0046379	-0.0777373	-0.0239636	-0.0446594	0.0055885	0.0480456	-0.0239209	0.011564	-0.0142722	-0.0262188	-0.020732	0.0201971	0.00539137
LC08	0.178415	0.137794	0.0616534	0.0535046	-0.173184	0.105457	-0.113593	0.00362713	0.0445742	0.00564531	0.0477125	0.192231	-0.0139835	0.0946406	0.0581799	-0.0321974	0.0786424	0.0622893	0.0173875	-0.103207	-0.0893236	-0.0459898	-0.00338431	-0.00784968	-0.00977854	-0.0130295	-0.09125	0.0718375	0.0619093	0.155797	0.0249801	-0.0429406	-0.0356856	0.024056	0.0174223	-0.0136696	0.0184705	-0.105616	-0.00161172	0.0243422	-0.152277	-0.0386643	-0.0332953	0.0434646	-0.0171595	0.0525445	0.118704	0.0417091	0.00566099
LC09	-0.105222	-0.322404	-0.00340155	-0.0994407	-0.066826	-0.00338847	-0.1392	-0.267909	0.200172	-0.0733763	0.0590151	-0.0110422	-0.153872	0.144604	0.0548873	0.144167	-0.039364	0.00529414	-0.146251	-0.180725	0.0036993	-0.00747479	0.025953	0.0487119	-0.0311443	-0.0112639	-0.134001	0.0676732	0.0242117	0.120517	0.0270935	-0.0313279	-0.123741	-0.0376819	-0.0422014	-0.00842424	0.0690235	-0.0225841	-0.0328726	-0.0422949	-0.0064647	0.0293894	0.0433036	0.00179902	-0.00866054	0.00700601	0.0298768	0.00396438	0.0325702
LC10	-0.0976355	-0.34749	-0.0305905	-0.133626	-0.124338	-0.0109898	-0.095532	-0.0738827	0.250522	-0.12402	0.116895	0.0548557	-0.0117615	0.00672723	-0.167558	-0.0462349	-0.00423111	-0.0123045	-0.0923058	-0.0747948	0.0328707	-0.00787561	0.0121599	-0.115139	0.0460681	0.038345	-0.163191	-0.087305	-0.122987	-0.0408693	-0.0358347	0.0113806	-0.157474	-0.00858326	0.0132525	0.00636525	0.0832961	-0.0695085	0.069768	-0.109506	0.0527057	0.0673783	0.0262291	0.00366293	0.0323984	-0.113085	-0.0546292	-0.0568698	0.00866169
LC11	0.245253	-0.0313035	0.000994139	-0.0394841	-0.0976814	-0.00229072	-0.0705511	0.107737	0.0426637	0.0282119	-0.0509355	0.125565	-0.0665865	-0.00346069	0.00615387	0.0498973	0.0872754	0.00978124	-0.0785311	0.0725207	-0.00396213	0.00738865	0.0925472	-0.0205553	-0.100356	0.0117016	-0.170929	0.0015804	0.0311827	0.0532075	0.0690175	-0.0848589	-0.0770842	-0.0110215	0.00144382	-0.0827651	-0.0381182	0.0157015	-0.018327	-0.0134595	0.043545	0.0693846	-0.0375572	-0.0789971	0.0420177	-0.0726054	-0.00891391	-0.0318878	0.103123
LC13	0.117836	0.0280185	0.0323225	-0.00425709	-0.162776	-0.0932265	-0.199381	-0.0386824	-0.131385	-0.0140449	0.0105492	0.192377	-0.128062	0.0137538	0.0416079	-0.0364661	0.0521466	0.0243229	-0.00390935	0.00562451	0.0337335	-0.0361555	-0.0402255	0.0275537	-0.0152893	-0.0363919	-0.115392	0.0377857	0.00279383	0.0110287	0.0494072	-0.0307234	-0.042144	-0.00579553	-0.00463999	-0.0611251	-0.0314621	0.0028308	0.00952267	-0.0127709	0.0299754	0.0286615	-0.0265172	-0.000457877	-0.0142036	-0.0815137	-0.056188	0.0113085	0.0729858
LC14	0.000876738	-0.000861195	0.123313	-0.0829126	-0.141476	-0.0663436	-0.107828	0.140166	0.0457885	0.0262076	0.0302985	0.189761	-0.043385	-0.144676	0.0486993	-0.0867674	0.256866	0.143115	-0.147733	-0.0822673	0.203184	0.104751	0.0551934	-0.0760023	-0.0989974	0.0978016	-0.133959	-0.0689894	-0.0115053	-0.0547459	-0.0174336	0.0314869	-0.00617498	0.0461654	0.100032	-0.010839	0.0270856	0.0282593	0.0515386	0.0412847	-0.008005	0.0503436	-0.00620239	-0.0162072	-0.0111037	-0.000531938	-0.111187	-0.0620154	0.0359544
LC15	0.102302	0.110571	0.0895198	0.0127705	-0.0959192	0.102414	-0.167156	-0.0273904	0.0270409	0.0742578	-0.150405	0.0274108	-0.0640097	0.081111	0.0045623	0.000483205	-0.0153845	-0.058059	0.0585155	-0.137709	-0.0326639	-0.0141491	0.0346803	-0.0710149	0.0980513	-0.0020235	-0.0924876	0.0251761	-0.0284053	0.0116318	-0.0187569	0.0273599	0.0426166	-0.0555528	0.0568044	-0.100871	-0.077154	-0.0416336	0.0629652	0.0556379	0.0221676	-0.0194423	-0.0295031	-0.0302934	-0.00348625	-0.0234345	0.0506444	-0.0325616	0.0128386
LC16	0.0540162	-0.0736385	0.0191497	-0.0552922	-0.083051	0.0263302	0.00206612	0.0863617	0.0423826	0.106283	-0.0118856	0.0889006	0.0261983	-0.0112028	0.17724	0.0290977	0.0580575	-0.0399761	-0.0224083	-0.0346392	-0.0245174	-0.090637	0.052803	-0.0557897	-0.0511152	0.164286	-0.216738	0.082612	0.0284248	0.0810033	0.0280713	-0.0723269	-0.122509	-0.0558526	0.00207343	-0.136306	-0.0306357	0.00359362	0.00844701	0.0478588	-0.0850736	0.0673847	-0.110903	-0.0922975	0.0197696	0.0208588	-0.105538	-0.0289099	-0.00237142
LC17	0.0322197	0.225702	-0.00217196	-0.21217	-0.0724539	-0.0493409	-0.206723	-0.14736	0.186534	-0.0959049	-0.0293072	0.0359738	-0.180411	0.037441	0.0336456	0.117885	0.020229	0.0468792	-0.0877876	-0.183241	0.0495289	-0.0404079	0.0769666	0.15535	0.0127737	-0.0121713	-0.0206133	0.0381653	0.0835608	0.0702505	0.0753417	-0.0528751	-0.0222211	-0.0761875	-0.0575751	0.0161012	-0.0182216	0.0617681	-0.107487	0.0782056	0.0617323	0.0639083	0.0475999	-0.0344363	-0.00998124	0.0100905	0.0292188	0.00240794	0.0902818
LC18	0.116762	0.0970793	-0.116343	-0.217111	-0.069617	-0.0637653	-0.0285501	-0.000591489	0.19349	-0.0880788	0.00836917	0.03886	-0.0418974	0.0118286	-0.130135	0.0617227	-0.0484557	-0.0368502	-0.0682815	0.00163541	0.00543061	-0.10739	0.0512423	0.0122838	0.0309899	0.044655	-0.0983539	0.0753823	0.0109558	0.0511699	0.0513489	-0.0328912	-0.134847	-0.108532	-0.048381	-0.071897	-0.0141162	-0.016024	-0.0214241	-0.0474014	0.0394912	0.0185056	-0.0186136	-0.0303873	0.0398013	-0.0137837	0.0539361	-0.0132579	-0.00573515
LC19	-0.147072	0.159963	-0.129231	-0.315554	-0.026885	-0.156967	0.0273742	-0.00630464	-0.0502306	0.157842	-0.0412476	0.00199287	0.112186	0.156139	-0.123831	-0.0202387	-0.0952283	0.140155	0.00950411	-0.0607054	-0.0835686	0.0486938	0.0791339	-0.146024	-0.066512	-0.0091064	0.00715458	-0.0929219	0.0192795	-0.035805	0.0273843	0.0317467	0.0970976	-0.0885166	-0.0290297	0.0583946	-0.00819792	-0.153431	0.00140702	0.0447563	-0.0225919	-0.0067064	-0.0433655	-0.0489791	0.0324786	-0.0257835	0.031888	0.0652312	-0.0699221
LC21	0.0399351	-0.00273818	0.0591521	-0.0244648	-0.132009	0.04565	0.0240192	0.0997261	0.110258	0.0571675	-0.0185863	0.0807376	-0.0165513	0.0924065	-0.179098	-0.0448624	0.0505568	-0.0790618	-0.0099953	0.0186642	-0.0717982	0.00359558	0.0190168	-0.00977527	-0.0305682	0.0413196	-0.155946	0.0131257	0.032142	0.0222112	0.0715303	-0.0709497	-0.0602426	-0.0457907	-0.0389902	-0.0281275	-0.0442237	-0.0568567	0.0316607	0.0180543	-0.0068479	-0.0355946	-0.0523997	-0.106906	-0.0217201	-0.00846963	-0.0893361	0.0286505	0.0198708
LC22	-0.0568666	0.0722006	-0.0310181	-0.405392	-0.0664149	-0.10053	0.0414424	0.0774744	-0.0725767	-0.337467	-0.0628889	0.0702414	0.0719336	-0.0258723	-0.0374817	0.120742	0.0650764	-0.0767691	0.0506752	0.0981347	-0.0983223	-0.04017	0.0591044	0.00487588	-0.172459	-0.0394949	0.0180457	-0.129065	-0.0101173	-0.0845072	-0.0228547	0.0687269	-0.00831865	-0.0167799	-0.0591024	-0.00251715	0.0148139	-0.108243	-0.0751654	-0.0140599	-0.0143316	0.00709033	0.0323532	0.0128091	0.0195695	-0.00148995	-0.0172736	0.034931	0.010889
LC23	0.18256	0.105229	0.193996	-0.0156119	0.158456	0.114921	-0.158818	0.0961906	0.00718649	-0.0699977	0.0377882	0.115425	-0.0361636	0.0678208	-0.0153324	-0.0521869	0.0121506	0.0956404	-0.0818122	-0.0602222	-0.0722031	-0.0340118	-0.0368035	0.142874	-0.187859	-0.00547939	-0.0145833	-0.025979	0.00748062	0.17063	0.00607165	-0.0328156	-0.0333441	0.0318702	0.0558062	0.00315792	0.0721511	-0.050734	0.0229169	-0.00795073	-0.0828967	-0.0641801	-0.0253079	0.0443297	-0.00670348	0.0343512	0.0758532	-0.0229518	0.0351799
LC24	-0.074845	-0.0327614	0.219781	-0.112938	0.189833	-0.0457981	-0.02898	0.0859192	-0.0134863	-0.0531159	0.170149	-0.0106595	0.0456069	0.0733588	0.0314489	-0.0362081	-0.0420679	-0.114142	0.00152428	-0.0712339	-0.0779734	-0.0962954	0.163766	0.0648296	-0.177029	-0.019553	-0.0847572	-0.00251936	0.00138842	0.0442242	-0.0240786	0.00474467	-0.0457824	0.0226367	0.0441439	0.0326678	0.00491261	0.0391862	0.0582213	-0.0410151	0.0957182	0.117473	0.0446089	-0.000973926	0.0101142	-0.0174627	-0.0364665	-0.0342163	0.00672655
LC25	-0.0803885	-0.0760502	0.146717	-0.119546	-0.131336	-0.0840778	-0.0507423	-0.0348816	0.050084	0.0383431	0.00976171	-0.0096472	0.0128203	-0.0147516	0.0472697	-0.0740495	-0.0213686	-0.0837915	-0.0736034	-0.0163422	-0.0112552	-0.0714946	-0.0506256	0.0485056	0.0250786	0.0278964	-0.131357	0.0208577	0.0932741	0.128218	0.0369047	-0.127212	-0.113981	-0.0475949	-0.0041724	-0.0264044	0.0323443	-0.00757168	0.0187231	-0.0149914	-0.0254437	-0.0310602	0.00375685	-0.0312857	0.0282564	-0.0669751	0.108618	0.0343247	0.0218537
LC26	-0.103557	-0.0764052	0.183489	-0.143897	-0.110358	-0.109646	-0.0356374	-0.185602	-0.00509634	0.0779453	-0.0728044	-0.137637	-0.161557	0.104884	0.222723	-0.00690084	-0.084866	-0.0687908	-0.175171	-0.0229171	0.0523924	0.0454891	-0.0264066	0.0878458	0.110572	0.0257891	0.0194906	-0.16756	0.0875973	-0.0117591	0.0239729	-0.16003	0.0787681	0.0418797	-0.036845	0.0436827	-0.103822	0.0509666	0.0351545	0.0869932	-0.0464697	-0.0947207	-0.0994749	-0.0999904	0.067449	-0.113436	0.0218204	0.0280969	0.0441
LC27	-0.217832	-0.0864193	0.0719263	-0.0289308	-0.119637	-0.0612992	0.259718	0.038457	0.0531578	0.0404822	-0.0126238	0.0663971	-0.214204	0.0600494	-0.303034	0.184668	0.109302	0.0726479	-0.00494842	0.0261784	0.0127459	-0.237511	-0.00138278	-0.0722261	-0.189937	0.0833048	-0.00860712	-0.0263735	0.0334723	-0.00729206	0.0563662	-0.10293	0.0465123	-0.042992	0.0172213	-0.0260008	-0.0569407	-0.017766	0.0321	-0.0082221	0.0730965	0.0191224	-0.0610822	0.00986047	0.0300318	0.0233057	0.025106	-0.0865055	0.0609321
LC28	-0.0061634	-0.0854612	-0.037101	-0.0686936	-0.0526815	-0.0954568	-0.116069	0.197572	-0.216611	0.0497459	-0.0389979	-0.124174	-0.0308047	0.117901	0.0416978	-0.0488812	-0.0856156	-0.0823221	0.0243235	-0.0609783	-0.0241602	-0.0456069	0.0385132	0.000688777	0.0152781	0.0172657	-0.034515	-0.0818152	-0.0375051	0.0435873	0.0340998	-0.100379	-0.0215181	0.0334177	-0.0175699	-0.0972028	-0.0642566	-0.0334228	0.0192349	-0.0302038	-0.0978171	-0.0274738	-0.0339069	0.0638846	0.0211598	0.0032293	-0.0133074	0.0183556	-0.0116947
LC29	-0.0824498	-0.0913346	0.11582	-0.137256	-0.116325	-0.131898	-0.0210302	0.172965	0.0297152	-0.0855846	0.117881	-0.0446072	0.133596	0.0617043	0.0163696	-0.0103559	0.0270036	-0.237936	0.0237196	-0.176746	-0.0984028	-0.109148	0.0893774	0.0692935	-0.212918	-0.0392771	-0.0504201	0.00249574	0.0277122	0.0253925	-0.0368168	0.0962765	-0.0896978	0.00071806	-0.0313983	0.0567269	-0.0384694	0.0103235	0.105328	0.0163944	0.146965	-0.0520732	0.0468374	0.0115713	0.00686412	-0.0605601	-0.0682713	0.0609434	0.0330806
LC30	-0.0234719	0.271951	0.13092	-0.276621	0.24752	0.023721	-0.0732578	-0.299223	0.0252565	0.113713	-0.0763492	-0.0746466	-0.0414002	0.0194383	-0.0417789	-0.158955	0.0528244	-0.0149131	-0.116335	-0.0377102	-0.183516	0.031905	-0.0100966	0.169859	0.0382215	0.0633056	-0.0345171	0.00349629	-0.021797	-0.0313424	0.0886034	-0.026154	0.0132177	-0.00811441	0.0203696	0.0462422	0.0133005	-0.102299	0.0370287	0.032286	0.0309959	0.033177	0.0164185	0.0522216	-0.0122907	0.000201445	0.0241973	-0.0115614	0.0573151
DA01	-0.068876	-0.085177	0.231087	-0.138893	0.00540075	-0.00957149	0.106193	0.047674	-0.0650025	-0.246085	-0.00560054	-0.0194457	0.180801	-0.0347443	-0.0690931	0.0408597	-0.0513597	-0.109387	0.0333328	0.0513618	-0.104733	-0.0126127	0.124501	-0.0366438	-0.0482583	-0.0331961	-0.0914827	0.169636	0.123197	-0.0245928	0.0121775	0.011449	0.198967	0.0368276	0.0291	0.119195	-0.0276719	0.113826	-0.0221196	-0.0416082	-0.0155534	0.136656	0.0317158	0.076937	-0.0087994	-0.108983	-0.00441627	-0.0532102	0.0526971
DA02	0.0373994	0.0606831	0.141017	-0.0809192	-0.200961	0.05035	0.0768342	-0.0188708	-0.21895	-0.34883	0.0936813	-0.0544192	0.138391	0.108915	0.0505802	-0.00129892	0.0773848	-0.0317088	0.11001	-0.103451	-0.0399064	-0.025871	0.0378854	0.0252084	-0.122667	-0.0180598	0.0627728	-0.0404958	-0.0105363	-0.0521708	-0.115769	0.0576761	-0.0305105	0.0337413	-0.0547439	-0.0280784	0.00458109	-0.0834918	-0.0409145	0.0177055	-0.0191812	0.00103702	0.0414922	0.0482495	-0.00152912	0.00720464	-0.0406922	-0.000464159	-0.0223714
DA04	0.0729963	-0.0411254	0.0206059	-0.0387426	-0.0989488	0.00920554	-0.134025	0.212579	-0.0432891	0.019328	0.0816915	-0.121204	0.0685931	-0.0243336	-0.0526829	0.0214494	-0.0423594	-0.0731944	0.0509775	-0.0924689	-0.0210721	-0.0349397	-0.0656623	0.0846453	-0.0734143	-0.116878	-0.00699537	0.0584495	0.0142872	0.0554004	-0.0467677	0.0533097	-0.0571118	0.0648809	-0.0252766	0.0678193	-0.114507	-0.09448	0.0129073	0.0417321	-0.053591	-0.054423	-0.0277872	0.0644234	0.000540031	0.055092	0.109018	-0.0320416	-0.036151
DA06	-0.0648123	-0.130977	0.103817	-0.142937	-0.175054	-0.142503	-0.0493519	0.160623	0.116526	0.0149114	0.10321	0.0710401	0.083147	-0.0916746	-0.0146455	-0.23895	0.0274226	0.0462992	-0.0532139	-0.0130141	0.0901477	0.00787266	-0.143936	0.096174	0.137344	0.0387626	-0.103044	-0.0830471	-0.0123375	-0.0935758	-0.00361409	-0.0575519	-0.0714728	0.0359445	0.095836	0.097673	0.0064646	-0.0107373	0.00764478	0.0545778	-0.0597863	-0.0447658	-0.0787678	-0.0600701	0.092967	-0.0552239	0.0149332	-0.0284295	0.00984156
DA07	-0.0717048	0.0185396	0.0557269	-0.03974	-0.137056	0.0535978	-0.122148	0.138618	-0.00125355	-0.0603951	-0.0220715	-0.0839362	-0.041602	0.0642601	-0.0252253	-0.0374166	-0.0819214	0.0163252	-0.0695804	0.0257676	-0.10166	-0.119067	0.0309249	-0.0763072	-0.170021	-0.176578	-0.014183	-0.0135292	0.0119989	0.1811	-0.0155022	0.0420882	0.0675615	0.0519109	0.112118	0.0518507	0.145475	-0.0520271	0.0101458	0.0116906	-0.183966	-0.0187781	-0.010131	0.00139222	0.00824924	0.072175	0.0594184	0.0646253	0.0823756
DA08	0.182933	0.0432181	-0.220457	-0.238855	0.0639726	-0.0268165	0.0963734	0.0796466	0.0212362	0.0516513	-0.00864572	-0.0563033	0.0143244	-0.0191853	0.0656403	0.0332297	0.0765767	-0.0228241	-0.00516038	0.0821738	0.0492874	0.0382999	0.0790105	-0.0261705	-0.0168494	0.0112268	-0.0546369	0.0470115	0.0325283	-0.0186837	-0.0463993	-0.112679	-0.121581	-0.0902694	0.0644472	-0.0541167	0.0701479	-0.0228031	-0.0877644	0.143119	-0.00324055	-0.0356537	0.0677552	0.0409183	-0.0760117	-0.0136618	-0.0608337	0.0111589	0.0742792
DA09	-0.0890242	-0.0894024	0.0681761	-0.124467	-0.157218	-0.157529	0.00616974	0.115488	0.0667121	0.0618519	0.0586661	0.0393784	0.398089	0.0839689	-0.0692086	-0.0615127	-0.182322	-0.0530315	-0.00802971	-0.0780996	0.0418828	0.0488702	-0.0431731	0.0459963	-0.0433039	0.0225413	0.237054	0.0808423	-0.07809	0.134535	0.0745081	-0.0771184	0.0130145	0.0827058	-0.0424399	-0.0677638	-0.0171818	-0.0450295	0.0212279	-0.0683459	0.0479029	-0.0153489	0.0498458	-0.0365538	-0.0332694	0.118131	-0.00811328	-0.0700368	0.107275
DA10	-0.19736	0.0908107	-0.171643	-0.234533	-0.0485617	0.0665545	0.119991	0.0793886	0.106139	0.0571215	-0.00059105	-0.0763729	0.000440525	-0.00802308	0.15375	-0.0082763	0.128885	0.000844291	0.0160287	0.0782324	0.0924665	-0.159814	0.00220207	0.130515	-0.0224815	0.027088	-0.016671	0.082523	0.0270177	-0.129157	-0.0641464	-0.0276601	0.00126442	0.102408	0.112345	0.0626326	-0.0818775	-0.0277112	-0.0277749	0.0183627	0.0444928	-0.0228904	-0.0020122	-0.0115609	-0.0215311	-0.0200273	0.105278	0.0217432	-0.0272976
DA11	-0.211175	0.148084	-0.222009	-0.245188	-0.0304234	-0.0561046	-0.205884	0.200484	-0.223732	-0.025591	0.154204	-0.11121	-0.0751973	-0.117941	0.0567029	0.0474339	-0.0677863	-0.0768705	-0.0318178	-0.0218763	-0.0491999	0.0246259	-0.0588006	0.0385949	-0.00987289	-0.0272704	0.020133	-0.0133748	0.042909	-0.0317696	0.028309	0.0699434	0.00913241	0.0433346	-0.0613154	0.0207843	-0.0914574	-0.0455281	0.0453275	0.00856465	0.0166787	0.00926256	0.00816589	0.0229576	0.000176197	0.0523026	0.0055137	-0.0405732	-0.00754715
DA12	0.0848977	-0.178146	0.0741278	-0.100987	-0.0669305	-0.101904	0.0280013	0.183415	0.0753562	0.0427894	0.0692335	-0.117417	0.240585	-0.0163897	-0.00439995	-0.0914187	-0.00296093	-0.130754	0.0649165	-0.0883428	-0.0111248	-0.145043	-0.130464	0.124914	-0.0655732	-0.196852	0.0438905	0.0694762	-0.00864518	-0.193929	0.0203471	0.0426428	-0.119482	-0.0563316	0.0326495	0.0677951	-0.100518	0.103004	-0.0336969	-0.0307768	-0.0422941	-0.0168905	-0.0743128	-0.0603683	0.0279486	0.044999	0.0826702	0.00661902	-0.0421471
DA13	-0.158666	0.137024	-0.210412	-0.343004	-0.0606214	-0.248482	-0.233579	0.157566	-0.228743	0.00337207	-0.0106436	0.0796432	0.100414	0.179869	0.0984527	-0.0344889	-0.0749284	0.114173	-0.0510407	0.00247383	0.00227736	-0.00670295	-0.111196	0.105558	-0.0776127	0.0153849	-0.00118122	-0.207752	0.0705007	0.0132673	0.0475685	-0.00944507	0.0876727	0.0617152	0.0421313	-0.0419597	0.00770798	-0.0680478	0.0123676	-0.00058223	-0.029319	0.0478079	0.00403448	0.0122124	0.0348024	0.0244028	-0.0718431	0.00469247	-0.00318385
DA14	0.0675735	-0.021574	0.130719	0.0466652	0.0332508	0.0287042	-0.0496448	0.0749694	0.0105799	0.0376644	0.0729638	0.0284405	0.1503	-0.0477902	-0.142177	0.0497299	-0.0557712	-0.0127832	-0.0771154	0.0368038	-0.00297491	-0.0687691	0.190825	0.124867	0.148821	-0.0745775	0.0384847	0.0449891	-0.025371	0.0313954	0.0362082	0.0140763	-0.0193838	0.00570779	0.0411491	0.0767507	-0.0338895	0.0518356	0.0198151	0.0507904	-0.0639596	-0.0263411	0.0830172	0.0519593	0.0358751	0.0112002	-0.0430198	-0.0722233	-0.024442
DA15	-0.234294	-0.02383	-0.0342783	-0.0483265	-0.129618	0.0145326	-0.0862726	0.235091	-0.194334	0.0375833	-0.0498376	-0.151272	-0.112019	0.085553	0.202494	-0.192494	-0.169031	0.0641912	-0.122287	0.035068	-0.0530974	-0.0864862	0.0250845	0.0400153	0.0831043	0.0375866	-0.093507	-0.00384656	0.0954931	-0.0790081	0.0355085	-0.0877154	-0.0514436	0.126011	0.00673942	0.00366479	0.00359423	-0.029006	0.0598936	-0.00607457	0.0155394	0.0223321	0.0110914	-0.151201	0.119069	0.0244095	0.029934	0.0353451	0.013265
DA16	-0.0787256	-0.0220663	0.222911	-0.147953	0.1701	-0.0949447	-0.0749347	0.183636	-0.062942	-0.0926161	0.169056	0.0756296	0.049927	0.0888251	0.0992535	-0.0185648	0.0243967	-0.0857773	0.0328877	-0.0409177	-0.0671929	-0.0778883	0.0410179	0.093904	-0.236494	0.00810891	0.0438611	-0.0530543	0.0156936	-0.0605747	-0.0750961	0.114206	-0.0814396	0.210225	-0.0894044	-0.0165062	0.0303876	-0.0429201	0.069089	0.0909543	0.0643568	0.0137961	0.0218164	-0.0227539	-0.0733809	-0.0234445	0.0399573	0.0333239	-0.0443475
DA17	-0.0586655	0.0395755	0.227062	-0.115547	-0.119449	0.113533	0.00994877	-0.184229	-0.0581626	-0.105115	-0.241751	0.0178972	0.0436107	-0.0848738	0.0989648	0.0989084	-0.0258499	-0.10875	0.0791404	-0.0228299	0.00814085	-0.00825921	-0.0837306	-0.0142054	0.0924655	-0.0108415	-0.0144975	0.0219278	0.0179599	0.0329979	0.00903338	0.0580745	-0.0131739	-0.046879	0.0575909	-0.00121821	-0.0206913	0.0277201	0.0717498	-0.0278761	-0.0302597	0.00543012	0.0194705	0.00849544	-0.0686088	0.102661	-0.0760167	-0.0636031	0.0375986
DA18	-0.0642059	0.0275827	0.0697933	-0.0329584	-0.109193	0.106725	-0.00712276	0.112475	0.043463	0.0271946	-0.0262777	-0.105012	0.0525564	-0.00844987	0.163467	-0.0669197	0.124291	0.03994	-0.210791	0.0312116	0.106456	0.0599858	0.115405	-0.0615877	-0.0378102	0.0441623	0.0184087	0.00763852	0.0529333	-0.0384737	-0.0175774	-0.0500739	0.0439756	0.0628699	0.0214814	-0.0878079	0.0398034	0.00796974	0.0287893	-0.0602108	-0.0110058	0.00885788	0.0234799	0.0429632	-0.0183597	0.0481181	0.0335842	-0.0828372	0.0446703
DA19	-0.122796	0.135515	0.0179151	-0.257948	0.245955	-0.00646576	0.0396381	0.0163861	0.0196362	0.0197511	0.335243	-0.00820742	-0.0826106	-0.252409	-0.101294	0.00840041	-0.00924885	0.0705004	-0.00832702	-0.0533275	0.0758078	0.0514432	-0.0668316	-0.0932662	0.0446868	0.0791687	-0.0401827	-0.0418008	-0.0465071	0.0106178	-0.0676713	-0.0113801	-0.0268502	0.0170994	0.0440983	0.103323	0.00925023	-0.05323	0.00558858	0.0407836	-0.0091688	0.037492	0.0334819	-0.0623727	0.034203	-0.0146923	-0.0500741	0.000679947	-0.009838
DA20	0.181719	-0.0646319	-0.0723961	0.0278834	-0.0693279	0.0717966	0.0380913	0.0203818	-0.113487	0.0876915	0.26174	-0.043636	-0.0240108	-0.0811089	0.0355077	0.0918949	-0.048093	-0.0359173	0.00561885	0.0536467	-0.0603995	0.0974838	-0.119329	-0.0799657	-0.0830473	-0.0526528	-0.0408089	0.011033	0.081108	0.209964	-0.0885851	-0.0432648	-0.0413674	-0.108158	0.0496776	0.0899599	0.0583083	-0.058092	-0.049388	0.0363268	-0.140321	-0.140463	0.0410989	0.0228049	-0.0480206	-0.0203983	0.183302	0.0580589	0.0413557
DA21	0.096677	0.01773	0.176839	-0.0760481	0.223709	0.0820918	0.0096306	0.156579	0.0125218	-0.0133925	0.0720608	-0.0735924	0.0415238	0.130482	0.113606	-0.0478865	0.0690066	0.0469735	-0.0279033	0.0417222	0.0142992	-0.121776	-0.117645	0.0514703	0.0786603	-0.0760327	-0.0175234	-0.127569	-0.0555366	0.0835203	-0.0221487	0.0292002	0.0523493	0.0408631	-0.0307924	-0.0318889	-0.0380226	-0.0516706	-0.0448444	-0.0636697	0.116421	-0.00565577	0.0282293	0.0222059	0.00413219	0.0277029	-0.0406424	-0.0392982	-0.0108604
DA22	-0.0288796	0.11979	-0.25301	-0.0422363	0.145134	-0.23613	0.0757553	0.107688	-0.0252093	-0.0287797	-0.0729996	-0.164306	0.0491063	-0.0543947	0.0488107	0.0326108	0.105149	-0.0107987	-0.0283284	-0.0516831	0.0908411	-0.0258512	0.0152282	-0.0262693	-0.0322401	-0.0382019	-0.0283522	-0.00647352	-0.0375166	0.0533451	-0.0209444	0.084067	0.0296372	-0.0159627	-0.0718185	-0.0583598	0.0454305	-0.0629054	0.0660453	-0.00300919	-0.0233498	0.033844	0.0109501	-0.00439699	0.0468638	0.00913201	-0.00988043	0.0286337	0.0292975
DA23	-0.143245	-0.0297989	0.195006	-0.0555376	0.188274	0.0770797	0.0302957	0.103148	0.0236732	-0.00904327	0.155313	0.000956969	-0.0803971	0.0637294	0.0623402	-0.0333682	0.00314165	0.147574	-0.0889201	0.152983	-0.100234	-0.13633	-0.0853966	-0.0741443	0.000271398	-0.0154456	0.0555538	0.130216	0.0180071	0.156518	0.00261659	0.0308928	-0.0731248	0.115192	0.064916	0.0590197	0.0409832	-0.0419462	0.0349056	0.155442	-0.104883	0.036992	0.000936625	-0.0183246	0.00967341	0.0462809	-0.0730218	-0.0185745	-0.0106533
DA24	-0.19873	0.0170467	0.129996	-0.0131537	0.0694232	0.0357365	0.16464	0.0458125	-0.0225993	0.106922	0.0461348	0.0663812	-0.120238	0.0517848	-0.0483343	-0.0921652	0.0198996	0.0739252	-0.00271452	0.00376339	-0.0737201	0.0310313	-0.0293943	-0.0701433	-0.0158238	-0.00900527	0.0836242	0.173588	0.0728958	-0.0242106	-0.0871043	-0.0328815	-0.0574255	0.0689951	-0.00530422	-0.0199457	-0.0154908	-0.0867692	-0.00979581	-0.0468363	-0.0662012	-0.017884	0.19912	-0.177859	0.0692169	-0.0721443	-0.0846756	0.000956014	-0.0663054
DA25	0.064617	0.0101291	0.0230314	-0.00352599	-0.112802	0.0296874	-0.115105	0.150865	-0.00248871	-0.0359702	-0.0115537	0.213086	-0.121672	-0.0553428	0.019611	0.00864077	0.0283771	0.0471723	-0.114661	0.187874	-0.0746153	0.0434391	-0.0133206	-0.0407783	-0.0528946	-0.164019	0.101099	0.0533748	0.0501806	-0.0371436	0.0719372	0.0148877	-0.046389	0.0121493	-0.0590744	0.119232	-0.115684	-0.0461623	0.00240707	0.092729	-0.0754819	0.0716467	0.0918947	0.0362467	0.00806971	0.0110733	-0.0956567	-0.145859	-0.103676
DA26	0.208214	-0.160568	-0.0345365	-0.0371821	-0.0169168	0.0237213	0.101283	0.136842	0.0186582	0.100147	-0.0035251	-0.07506	0.016645	0.0128208	0.0795746	0.0130327	0.00782342	-0.0173625	0.107579	0.104151	0.0604176	-0.0130204	-0.0502784	0.131753	0.00693599	-0.197207	-0.0217746	0.090002	-0.0164542	-0.148194	-0.210983	-0.12191	-0.0252771	-0.148194	0.0503046	-0.0408271	0.0569801	-0.204967	-0.138026	0.10747	-0.00344951	0.0901418	-0.0626865	0.0166518	0.0327413	-0.0369609	-0.0734825	0.0368412	0.0679222
DA27	0.0117684	0.0946029	-0.177287	-0.296278	0.0569585	0.0266006	0.0123734	0.149343	-0.0216917	0.061356	0.177074	-0.226966	0.0811239	-0.111752	0.154569	0.140733	0.234025	-0.0571558	-0.0908764	0.0737814	0.0522429	0.0283053	-0.0846748	-0.0381332	0.00747346	0.0900527	-0.021015	-0.0604282	0.0488971	0.0969894	-0.0231117	0.124156	0.0300841	0.0768776	-0.102413	-0.0158863	-0.00292113	0.0456735	0.0141251	-0.0059112	0.070611	-0.00840711	-0.0238222	0.0202308	-0.0413156	-0.0411756	0.00938767	0.00803818	-0.00632255
DA28	0.0851199	0.180024	-0.157897	-0.221579	0.0342631	0.10001	-0.0547171	0.113358	0.0104946	0.0142212	0.152786	-0.168424	0.016972	-0.118199	0.0280564	0.156003	0.1282	-0.071168	-0.0325278	0.00254846	0.0686421	0.0657886	-0.0974539	-0.0405402	0.0136966	-0.0119253	0.0709216	-0.000116108	0.0167249	0.0800567	-0.0645118	0.0441348	0.053877	-0.0759163	-0.0785344	-0.0302964	0.00729892	-0.0784327	0.00751548	0.0140331	0.0425566	0.0127301	0.0516342	-0.0359558	0.00336868	-0.0240473	-0.0634811	0.00317	0.0496287
DA29	0.0995618	0.0898179	0.180151	-0.0207125	0.0309032	0.268494	0.0223269	0.110274	-0.0389383	-0.21903	-0.0865628	-0.0155992	0.0174044	0.0298579	0.0137949	0.0598625	-0.00633511	0.125369	-0.0223984	0.0385977	-0.0228642	0.0420559	-0.060689	-0.0477948	0.0793945	-0.106965	0.00809324	0.0637818	0.0327316	0.136415	0.00676371	0.0530165	-0.079996	0.0456743	-0.0528785	0.0899261	0.0224005	-0.011073	-0.0123688	0.0851705	-0.060571	-0.0141824	0.00745559	0.0470709	0.0246111	-0.0239496	0.00657146	-0.0521438	-0.00468946
DA30	-0.148434	-0.0362058	0.0825815	0.0433372	0.138617	-0.151407	-0.00974826	0.0624965	-0.0193829	-0.0169539	0.0613406	-0.0650131	-0.103369	0.120736	-0.0226261	0.0453162	0.110887	0.156998	0.0646136	0.102341	-0.113264	-0.173701	-0.125246	-0.113518	0.0618991	0.170848	0.0587922	0.229387	0.0246973	0.0884139	-0.0757439	-0.0454849	-0.0453181	0.0420108	0.139063	-0.0670157	-0.11792	-0.0239537	0.0233818	-0.0745177	-0.0630266	-0.00356166	0.0898729	-0.0443695	0.0920692	0.0294341	-0.163349	0.0077437	-0.0366373
SL01	0.16341	0.103928	0.146255	0.00543779	-0.0634146	0.100143	-0.102336	-0.0232377	0.0414357	0.0627701	-0.0956447	-0.0536766	-0.0307883	0.0823748	-0.0338557	0.0262819	0.0951813	-0.0271327	0.0252657	-0.0859146	-0.0451171	0.0815443	-0.0724829	-0.112066	0.0999771	-0.126141	0.0857692	0.0185852	0.058043	-0.0672401	-0.0329735	-0.0733881	-0.0706361	-0.068688	-0.0595663	0.0787621	0.0337526	-0.041963	-0.016761	0.0806349	0.00401773	-0.0526228	0.118707	-0.0272166	0.0143378	-0.0832312	-0.0287487	-0.0612422	0.0492087
SL02	0.174466	0.0934829	0.153617	-0.0251495	0.0691865	0.114927	-0.088165	0.12875	0.0236946	-0.0199744	-0.00592822	-0.0628957	0.0639419	0.0905765	-0.00207967	0.036241	0.117357	0.0116624	-0.0157294	-0.0877947	0.0439003	-0.00141827	0.0417718	-0.065658	-0.0825726	-0.0626976	0.0931962	-0.0508203	-0.0370697	-0.16452	-0.0140189	-0.0985565	-0.0856767	0.00703968	0.00187542	-0.11988	0.102928	0.0769773	0.0221067	0.0132218	-0.0310955	0.0372012	0.00389711	0.0431401	-0.0666282	0.0553294	0.0387786	-0.0288822	0.0364071
SL03	0.012507	-0.0832211	0.0383539	0.0662691	0.0254086	-0.18882	0.203553	-0.00740365	0.0428602	0.109868	-0.00833732	-0.0451981	-0.0984365	0.00463485	0.0287824	0.107904	-0.000711165	0.0933312	-0.0582848	-0.269933	-0.0602113	0.0746474	0.0276886	-0.0397005	-0.0154386	-0.114883	0.0371628	-0.0345506	0.0697887	-0.104521	0.0734036	0.0069737	0.0305158	0.0030889	-0.122991	0.0127987	0.0077331	0.0291542	-0.0198044	0.0433154	-0.0488664	-0.017635	0.0268813	-0.100112	0.0426525	0.0826543	0.057699	0.0566584	0.0252173
SL04	-0.124582	-0.0786683	0.179189	-0.191012	0.0837368	0.0029458	0.0609067	0.147583	-0.245831	-0.179827	-0.0371447	-0.149372	0.066904	0.163832	0.121879	0.0524946	0.122095	0.0885502	0.00234462	0.0331677	-0.0755809	-0.095179	-0.17036	-0.0192502	0.190861	0.0585172	-0.00325327	-0.128059	-0.00775075	0.0243648	0.0589646	-0.00974104	0.0305483	-0.016419	-0.0448272	0.005039	0.00121559	0.0676371	0.0114455	-0.123329	-0.0114132	-0.0102975	0.00635778	0.0669843	0.0568436	-0.0262963	0.0287933	0.0110168	0.005272
SL05	-0.0287877	-0.240517	-0.118844	0.0753614	0.0985576	0.0567926	-0.0746424	-0.0534343	0.00588577	-0.0564862	0.0800539	-0.0207357	0.0162169	-0.0427514	0.0268129	0.0407266	0.0743536	-0.04286	0.0109134	-0.00801224	-0.0337923	0.102976	-0.0553876	-0.155801	0.0275255	-0.0732304	0.0785798	-0.0204567	0.0656338	0.0322484	-0.0955302	-0.0745224	-0.00962541	-0.0768905	-0.050876	0.013331	-0.0454013	-0.103039	-0.00707492	0.0913466	0.00989399	-0.0560594	0.0742597	-0.173424	0.0238535	-0.171832	-0.00362808	-0.0534332	-0.00454784
SL06	-0.096363	0.036279	0.276139	-0.104337	0.193598	-0.0348817	-0.219668	-0.102804	-0.140851	0.0871301	0.218014	0.13489	-0.0788698	-0.17651	0.0795215	0.0902381	0.0267054	-0.0600221	-0.0424359	0.0758559	-0.0120538	0.0274964	-0.298116	-0.017369	-0.0369442	-0.0834135	0.0820851	0.0660664	0.0204138	-0.146118	0.0388071	-0.0405898	-0.0339809	-0.0246679	0.00445596	-0.0246748	-0.00740947	0.0687836	0.00471661	-0.0350964	-0.0517	0.0251974	0.0346799	-0.0558441	-0.0334695	0.0482981	-0.0704132	0.0288285	0.0164198
SL07	0.0864684	0.112698	-0.0318636	0.115089	-0.018082	0.0114739	-0.245929	0.190551	-0.128781	-0.0435225	-0.0513607	-0.165072	-0.0212354	0.0410208	-0.0659016	0.0796932	0.00364909	-0.012879	0.0765686	-0.152904	-0.0151294	0.0207763	-0.0894901	-0.0898546	0.00247317	-0.0513902	0.0378665	-0.0431802	-0.039575	-0.0844298	-0.0348143	-0.0528512	-0.0299585	-0.0466166	0.00681945	-0.0545811	0.0546086	-0.0237018	-0.0272988	-0.00131204	-0.0240076	0.0139075	0.0198682	0.00878994	0.00822988	0.00989113	-0.0106115	-0.0283879	0.0174577
SL08	-0.184595	-0.0307516	0.0706377	0.190509	0.193041	-0.244574	0.111585	0.059019	-0.0827806	0.00808352	0.00235384	-0.0877782	-0.0299359	-0.039707	-0.0611262	0.148065	0.116523	0.209442	-0.010921	-0.0795612	-0.00235136	-0.19477	-0.0457094	-0.0941362	0.0783777	0.026924	0.0821123	-0.00757648	-0.0306531	-0.0364854	0.0217312	-0.0110654	-0.0184268	-0.0292834	0.0566646	-0.0064973	-0.0085892	0.00291898	0.0584928	0.00785048	0.00619647	-0.0114891	0.0137485	0.0133075	0.0507146	0.0195389	0.024931	0.0586789	0.00448749
SL09	0.026701	-0.0319483	0.0630616	0.0210023	0.184229	-0.0369469	0.0754829	0.0951019	0.0313629	0.0849899	0.00285068	-0.0597348	0.0622576	0.0984221	0.124719	-0.00767834	0.2127	0.050541	-0.0465379	0.0751292	-0.034829	0.0112732	-0.0274381	-0.132681	0.105159	0.0390889	-0.063901	0.0395393	-0.111403	0.0847542	0.0745365	0.10382	0.0932181	-0.0604412	-0.167777	0.0477176	0.0674287	0.0343168	-0.0556372	-0.0784293	-0.00593844	-0.0583839	0.00530011	0.056436	-0.0676888	-0.105056	-0.00371276	-0.00379922	-0.00470602
SL10	0.0376567	0.0244393	0.00330374	0.0558594	0.00384634	-0.0424168	-0.0628184	0.117046	-0.0466487	0.0821297	-0.0865337	-0.165929	0.00284781	0.129339	0.0411012	0.0260439	0.18624	0.0711784	-0.0496731	0.022024	-0.0516624	-0.000262523	-0.034022	-0.102972	0.127061	0.0229133	0.00751317	-0.0125943	0.0276912	-0.069279	0.0874749	-0.0244669	-0.00338083	0.0251632	-0.0137802	0.0446588	-0.0496717	0.0275688	0.0653369	0.0229916	-0.0520711	0.0102237	-0.0688203	0.0498314	0.0671943	0.0275672	0.0380043	-0.0196372	-0.0465964
SL11	-0.0900276	-0.0724105	0.160046	-0.20937	-0.0657389	0.00620318	0.115336	0.138618	-0.20042	-0.218449	-0.0732872	-0.123861	0.129944	0.131071	0.154649	0.0645802	0.140227	-0.0557939	-0.00482435	-0.0339345	-0.0862492	0.0464115	-0.128039	0.0381954	0.0729241	-0.0468365	0.0713994	-0.239452	0.0864452	-0.0193814	-0.0216871	-0.0403074	-0.0979783	-0.0768342	0.0165215	-0.00852271	0.0315468	-0.0411847	-0.0143723	-0.0630445	-0.0168536	0.0619114	0.0834063	-0.00226563	0.0493811	-0.0440444	-0.0361769	-0.0120314	-0.0204554
SL12	0.0542139	-0.0921857	0.0323354	-0.0826826	-0.029683	-0.00393117	0.0639802	0.0991678	0.0254708	0.0994641	0.0156434	-0.0847784	0.0201435	0.0821731	0.0768306	0.0571675	0.231026	0.0317568	0.0123567	0.0478864	-0.0779509	0.0170026	0.0118192	-0.102216	0.0211027	0.047669	0.00126782	0.115157	0.0339708	-0.000408891	-0.0514258	0.0437623	-0.024947	7.61562e-05	-0.0659958	0.0763662	-0.043463	-0.0160367	0.0680058	0.0851596	0.0794708	-0.0385789	0.0780961	0.0451341	-0.0513115	-0.0498129	-0.0594293	-0.00945902	0.046991
SL13	0.129327	0.259528	-0.109439	-0.188675	0.00931554	0.120151	-0.0172298	0.0446487	0.145711	0.0271642	-0.0630763	-0.0534048	0.0149688	0.044781	0.0302631	0.0957661	0.199613	0.0512398	0.0357595	-0.0656614	-0.00189941	-0.0684929	0.0149277	-0.0895233	0.117237	0.0352215	0.0852271	0.0569112	-0.0203583	-0.0305802	0.0328501	-0.00625598	0.037329	-0.0165033	0.0340245	-0.0708066	-0.00976024	-0.0176416	0.0148277	0.0375168	0.0138214	-0.00798051	0.0304221	0.0236979	-0.0774473	0.0595121	-0.0352838	-0.0244001	0.0763019
SL14	0.175209	0.0567784	0.209801	-0.0578465	0.0518565	0.193541	0.014107	0.0673842	-0.0723167	-0.23615	-0.106284	-0.0138053	0.0601282	0.0577345	-0.0269338	0.12423	0.0187893	0.0475587	0.0733641	-0.0522964	0.00440925	0.0801434	-0.0348908	-0.0396488	0.0530993	-0.0775183	0.0270185	0.0300786	0.0199295	-0.133429	-0.0507688	-0.154025	-0.112142	-0.0883756	0.0233748	-0.0154945	0.0743389	0.00903512	-0.0875367	0.0563269	-0.016356	0.0333675	0.0178253	0.00038082	-0.0124599	-0.0305253	-0.0590477	-0.0134059	0.0106191
SL15	0.0965727	0.00999681	0.102104	-0.0143398	0.0820872	0.0894269	0.00427874	0.0842157	0.0347574	0.00870136	0.0094877	0.0288691	0.00935277	0.0645966	0.0556402	0.108051	0.0419969	0.0135679	0.0978045	-0.0353009	-0.070289	-0.0866875	-0.0206192	-0.0704733	0.0315911	0.000596675	0.067335	0.0256125	-0.0303887	-0.153904	-0.0152444	-0.216842	-0.108908	-0.0602203	0.11118	-0.108705	0.0557786	0.0358849	-0.0607917	0.0746993	-0.0410093	0.0375894	-0.0180705	0.0905163	-0.0283996	-0.00196893	-0.00465712	-0.00282437	0.0440361
SL16	0.00809528	-0.107922	-0.0231498	-0.0516607	0.0109651	-0.0644016	-0.0939673	0.166699	-0.194026	0.0857238	-0.0637924	-0.113016	-0.0592476	0.0606833	0.0153148	-0.0193481	-0.0192462	0.0630907	0.0864096	-0.0513679	-0.0312866	-0.0863736	-0.0615913	-0.090162	0.0934339	-0.0429596	-0.0107798	0.0610325	-0.0569317	-0.0420042	0.0116586	-0.065881	-0.050774	-0.0261187	-0.0733728	-0.0540388	0.182298	0.180587	0.0455659	0.00858263	0.0306206	-0.0435378	-0.0115528	-0.0150172	-0.137902	-0.0781496	0.0709992	-0.0903715	-0.012775
SL17	-0.14581	0.00252186	0.162673	0.0369617	0.0896992	-0.203642	0.102233	-0.087961	-0.0268534	0.164952	-0.00767608	0.0600259	0.227734	-0.0616765	-0.0846527	0.0753045	-0.143845	0.180053	-0.0690167	-0.113167	0.107272	-0.0647524	-0.0749029	-0.0465849	-0.0364941	-0.0773877	0.0586238	-0.0530618	0.018763	-0.070746	0.0179308	-0.050263	-0.0697504	-0.0496687	-0.0563503	-0.0113789	0.0196867	0.0270972	0.055598	0.0133876	0.00356935	-0.0352333	0.041332	-0.00020715	-0.0259663	0.00128523	0.0368265	0.0311499	0.0224983
SL18	0.00053828	-0.0279215	0.157192	0.0992969	0.295419	-0.128351	0.181292	0.0467636	-0.0776076	0.0826834	0.074236	0.0381347	0.0287129	-0.0811348	-0.0487444	0.0699705	-0.028304	0.097855	-0.0521897	-0.114236	0.0150148	-0.0804884	0.0687383	-0.0179727	0.00826964	-0.106385	0.0286749	-0.0617098	-0.020034	-0.104178	0.0343005	-0.0266359	-0.0796399	0.000489633	-0.0705726	-0.066386	0.0396142	0.0421887	0.0553563	-0.0106427	-0.00734644	-0.0149114	0.046381	-0.0524738	0.00631353	0.0391844	0.0684944	0.0167283	0.00283855
SL20	0.0663908	-0.00901225	0.156701	-0.0147651	0.061989	-0.0483983	0.112824	-0.124138	-0.0959088	0.138093	0.0800013	0.00838885	-0.010887	0.030837	0.0124893	-0.0399344	0.00577926	-0.00529695	0.0812425	-0.0556304	-0.0356606	-0.0488365	0.0331674	-0.0665566	-0.00236802	-0.0424817	0.0272859	-0.00412287	0.0830556	-0.180286	0.0231223	0.0966982	-0.0962912	0.0320275	-0.114948	0.0165016	0.0530548	0.0129958	0.0523079	-0.00430057	0.00748988	-0.0121048	-0.0579382	0.0140957	-0.0813781	0.0329722	0.0495353	0.00122771	0.0674606
SL21	0.136299	0.128311	-0.245317	-0.129205	0.226389	-0.0341489	0.0517821	-0.0252315	-0.0119594	0.132197	0.0328295	-0.0468721	0.215451	-0.0351811	0.0178111	0.101627	-0.0754664	0.0794576	-0.0568429	0.0744825	0.00864019	0.138062	-0.0530747	-0.0158278	-0.153344	0.114511	-0.026314	0.016315	-0.0168547	-0.0313921	-0.0013362	-0.0697504	-0.0180854	-0.0702536	0.0287155	0.0122292	-0.00641418	-0.0251966	-0.0459242	0.0510285	0.0460838	0.0157851	-0.00645463	0.0179539	-0.0161708	-0.0208437	-0.0304996	-0.0049831	0.0585224
SL22	0.0439389	0.188911	-0.175367	-0.0535961	-0.0166873	-0.153439	0.136933	-0.226065	-0.135168	-0.0102395	0.187238	-0.101001	0.00454125	-0.0985	0.037196	-0.0260293	0.023942	-0.0884828	-0.0183275	0.00446797	0.0448348	-0.030453	-0.00589176	-0.0416411	0.0371628	-0.0593239	-0.0416736	-0.0586267	0.0603688	-0.0273818	0.058025	-0.071567	0.0265317	0.0294919	0.0360922	0.0114966	-0.00596834	0.0568959	0.0195259	-0.0130604	-0.0394438	0.025222	-0.0296592	0.0347974	0.030048	-0.00384411	0.0224758	0.0132297	0.0246281
SL23	0.0609932	0.00835261	0.0689727	0.0921925	0.114868	-0.0557798	0.103244	-0.16435	-0.158815	0.0659374	0.0620638	-0.110824	-0.00484334	-0.15218	0.034249	-0.0594763	0.00630345	-0.00826165	-0.128708	-0.0452228	-0.118638	-0.00943859	-0.177764	0.0818086	-0.0657524	0.0778612	0.0150149	-0.0985351	-0.0196248	-0.0714817	0.0522644	-0.083354	-0.0144118	-0.0298843	-0.000409065	-0.00314038	-0.00671796	0.00208774	0.0350589	-0.0143989	-0.0115202	0.0271285	-0.0343629	0.0106046	0.00847514	-0.0416013	0.051929	-0.0124172	-0.00748501
SL24	0.12701	0.130905	-0.284675	0.0637815	0.118716	-0.25473	0.264715	-0.0719975	-0.0204693	-0.0330006	-0.00206623	0.0139519	-0.0486802	-0.105865	-0.016072	0.00986727	0.0403483	0.04307	0.0121078	-0.0802822	0.0643709	-0.0307632	0.0412537	-0.0471263	0.0211232	-0.0452991	-0.0164475	-0.0175352	0.0741771	0.041522	-0.00747027	-0.0266091	-0.0169239	-0.0668351	-0.0382879	0.0207996	0.0160295	-0.0494177	0.0825543	-0.00209172	-0.00371492	-0.0512718	-0.0437032	-0.0228443	0.00636816	0.0420151	0.00464163	-0.0278195	-0.0297368
SL25	0.0315888	-0.0417789	0.00165241	-0.000192229	0.00638721	-0.112567	0.0427616	0.102797	-0.0245282	0.105548	-0.0336834	-0.10857	0.170372	0.0400407	0.111218	-0.00263362	0.201057	-0.15552	-0.0204824	-0.0487199	0.0395294	0.165564	0.180787	-0.071716	-0.126942	0.0128838	0.0802023	0.105522	-0.115111	0.0534918	0.0819656	-0.00730856	-0.018201	0.0892173	0.0402742	-0.0487973	0.094368	0.0147941	0.000877614	-0.0729152	-0.035794	0.0345627	-0.0359069	-0.0542573	0.0965527	0.0754258	0.00571047	0.00926488	-0.0296242
SL26	0.165775	0.215907	-0.0897461	-0.0946782	0.332619	-0.0374226	0.0452813	-0.00219353	0.044013	-0.000197571	0.0271949	-0.0214979	0.0221429	0.0914143	-0.0197063	-0.0393679	0.0106179	-0.0380668	-0.00204485	0.0358243	-0.0566218	0.0501976	0.092576	0.0188762	0.107611	-0.0417515	-0.0889146	-0.0194697	0.0503588	-0.033814	0.0815188	-0.0352958	0.0259223	0.0245187	0.0573609	0.0708296	-0.00350964	0.0236302	0.0684374	-0.0198761	-0.04146	0.00128673	-0.0278918	-0.00194614	0.0650314	0.0019563	0.0240533	0.00255935	0.00638507
SL27	-0.02516	0.0247044	-0.0248002	-0.0840314	-0.0838397	0.0109874	0.0556963	0.0229622	0.0334591	0.273637	-0.0259937	0.153607	0.285575	0.186097	0.126101	0.061635	-0.0673322	-0.014479	0.143091	-0.121614	-0.193577	0.122955	0.0409275	-0.0923871	-0.0366214	0.0384328	0.0764521	-0.042117	-0.0982494	0.00672048	0.0414256	0.0374503	0.0205845	0.0343315	0.0134042	-0.0032627	0.0300267	-0.131062	0.0570909	-0.00354395	0.0246045	0.0503827	-0.026206	-0.0118161	0.026399	0.0582634	0.0224294	-0.00785648	0.0026683
SL28	-0.100347	0.0410321	0.25253	-0.119019	0.185649	-0.0242059	-0.0294144	-0.125588	-0.00512407	0.240835	0.0356932	0.0565638	0.185088	0.171108	0.0642358	-0.00268761	-0.115965	0.121283	0.0170681	0.0348719	-0.079629	-0.0180777	-0.106614	-0.0974209	-0.00566529	0.0564365	0.00250725	0.0191162	-0.00802355	-0.0156402	-0.0231835	0.133684	-0.0983965	-0.14079	-0.103645	-0.0104004	-0.0123096	0.111564	-0.0691124	-0.0691566	0.015481	0.0769246	-0.0526124	-0.0690044	-0.00929304	0.077834	-0.0104848	-0.0279988	-0.00531004
SL29	0.123543	0.0187904	0.148764	-0.050257	0.0654918	0.0486865	-0.0130129	0.0614595	0.0291466	0.0507294	0.00821074	-0.00196536	-0.00403016	0.0973007	-0.053732	-0.00130425	0.0224197	-0.0344603	-0.00315386	0.0463964	-0.104853	0.0353966	0.0731319	-0.126455	-0.0278426	-0.0424129	0.0592621	-0.043521	-0.0563334	-0.157752	0.035459	-0.166129	-0.0462998	-0.0711473	-0.027506	-0.0381677	0.0262231	0.00913046	-0.105096	0.0279494	-0.0235239	-0.00735939	-0.0558781	0.0652207	-0.00517461	0.0113682	0.0112906	0.0593445	-0.00380745
SL30	0.11664	0.210277	-0.0336041	-0.165668	0.107707	-0.0195719	-0.00201699	-0.14263	-0.0176503	-0.0178435	0.0979505	-0.0488356	0.0199169	0.0178212	-0.0186453	-0.0483204	-0.016299	-0.0588111	0.018649	-0.0225885	0.0443886	-0.0920529	0.0782597	0.00474891	0.00574154	-0.119846	0.0150632	0.0517295	-0.00126779	-0.041648	0.0375776	-0.0277051	-0.0348995	0.0428094	0.00633575	-0.00902082	0.0446087	0.11749	0.0715677	0.0328005	0.0089379	0.0297274	0.0374851	0.00136245	-0.0441807	-0.0123043	0.0295547	-0.0148115	0.0475022
LS01	0.138694	-0.153066	-0.27592	-0.21996	0.276368	0.10511	0.0225856	-0.0265166	0.0915945	0.0207365	0.0287037	-0.0658201	0.0837061	-0.00465759	0.0421286	-0.0642427	0.166912	0.0966221	-0.00833164	0.0877726	0.075908	-0.0941163	-0.0146511	0.00756043	0.0708678	-0.0916723	-0.0122012	0.017827	-0.0257931	0.0560821	0.067512	0.069106	-0.00992502	0.0329858	-0.0674042	-0.03568	-0.0972858	0.0172768	-0.0268581	-0.0606623	0.0616457	-0.00816089	0.029708	-0.00628884	-0.0482494	-0.0181932	0.00793203	-0.0152786	0.0317192
LS02	-0.184703	-0.174475	-0.0179886	0.0288183	0.00926714	-0.0300954	-0.184538	-0.288844	0.00511106	0.204105	-0.0935785	-0.0713929	0.389897	-0.0469179	0.0531851	0.115911	0.0927156	0.0752179	-0.103349	0.0645777	0.194422	-0.0266769	0.137758	0.0151559	-0.0867872	-0.112806	-0.0301855	0.0104835	0.00423528	-0.0161081	-0.0368416	0.0122614	0.0103641	0.0610004	0.044874	0.017507	-0.0284474	0.019585	0.00993331	-0.0262321	0.0181298	-0.00249512	0.0483587	-0.0166123	0.0516137	-0.0249317	-0.0421574	-5.15378e-05	0.0199714
LS03	-0.0641661	-0.0613477	0.136157	-0.0605463	-0.150771	-0.0928382	-0.0799418	-0.189267	-0.0223528	0.101709	-0.00719832	-0.202365	-0.0661329	-0.09224	0.123427	-0.127051	-0.0363763	0.0753187	0.270282	0.0961691	0.0937953	-0.0656417	-0.0446062	0.125121	-0.0477771	-0.157973	-0.0774293	0.0583281	-0.0831194	-0.0613706	0.00233949	-0.0101605	0.0380609	-0.00145373	0.044274	-0.0525658	-0.0989692	-0.0632225	-0.0459715	-0.0517533	0.0170475	-0.0722218	-0.000934731	0.0519672	-0.0467118	0.00890782	0.0365635	-0.0537357	-0.0456926
LS04	0.195833	-0.0662585	-0.0462556	0.144069	-0.103484	-0.0498701	0.257102	-0.112912	-0.232096	0.107674	0.139345	0.0446132	0.0298972	-0.127076	-0.0818365	0.00619869	0.00587255	0.131849	-0.0843121	-0.0644199	-0.0285835	-0.120257	0.15651	0.115298	0.0548045	-0.014265	0.0394872	-0.0707084	-0.051145	-0.00358482	0.00318476	0.0233637	-0.0174278	-0.0048257	-0.0222315	-0.066146	-0.00312733	-0.0632836	-2.44511e-05	0.0099432	-0.0151126	-0.0408548	0.0945232	0.00662526	-0.0494529	-0.0317294	-0.0440951	0.00726233	0.0117999
LS05	0.10263	-0.0229122	0.0437935	0.00826539	-0.155757	-0.0481048	0.0843356	-0.193849	-0.141135	0.0418506	0.125939	-0.0550859	-0.0227167	0.0743289	0.133905	-0.1063	-0.0365989	-0.100071	-0.0439829	0.083387	0.0253344	-0.0491572	-0.0223225	-0.00533644	0.0652096	0.0320172	-0.00606486	-0.0653593	-0.0127552	-0.00429047	0.0205231	-0.0721878	-0.0118186	-0.00656496	-0.0319338	-0.0173071	-0.046867	0.061945	-0.0372542	0.0212735	-0.0462035	0.0020346	-0.0365634	0.0298648	-0.0310291	0.0504742	-0.054126	-0.0374362	-0.0428376
LS06	0.12691	0.0952115	0.0140722	0.181041	-0.102699	-0.0898364	0.123086	-0.104358	-0.055217	-0.0256004	0.126012	-0.0348109	0.0768799	0.0559368	-0.050057	-0.101505	0.0594215	-0.0315386	0.0228658	-0.116421	-0.0388524	-0.0028827	0.103756	-0.0968428	0.00669388	-0.118151	-0.032004	0.0891663	0.0818749	0.00188796	0.0704688	0.00924558	0.137175	0.0146635	0.0513084	0.0711069	0.0158503	0.0657538	0.0242288	-0.0392101	-0.0339358	0.101865	-0.00291528	0.0227358	0.0185224	-0.0926822	-0.0272264	0.00573897	-0.0158148
LS07	0.113762	0.293629	-0.0921712	-0.0731974	0.171279	0.0223644	-0.0960904	0.0589137	0.0772117	-0.104206	0.0774039	-0.0733495	0.0216377	-0.0206327	-0.0540777	0.071024	-0.00343615	-0.0592662	0.00655118	-0.0622169	0.0277352	0.0295207	0.0038286	0.0192229	-0.0362354	-0.0438274	0.0472242	-0.0589079	0.0112505	0.0337427	0.00890288	0.0102042	-0.00381307	0.0255278	-0.0079233	-0.00948069	-0.0320213	-0.0384909	0.0127101	-0.013416	0.0428547	-0.00233615	0.0355875	-0.0498477	0.0577653	0.0571469	0.0527893	0.0243875	-0.0245367
LS08	0.0669356	0.318997	-0.230212	0.0204842	-0.0180175	0.0605815	-0.10323	0.00703677	-0.0193517	-0.107994	0.046527	-0.116083	-0.0656993	-0.0655932	-0.0280059	-0.00827715	-0.0520485	0.0343321	-0.000483646	-0.0388139	0.0326912	-0.00504497	0.00876777	-0.0435436	0.0615532	-0.0346786	0.0146769	0.0351649	0.00727085	-0.0208709	0.011768	0.0262386	0.0292939	-0.0313753	-0.0129263	-0.019556	-0.0107441	-0.00284359	-0.0222301	-0.0183234	0.0289594	-0.0641646	0.00646516	-0.0482849	-0.0185622	0.0653408	-0.0036197	-0.0442787	0.0206411
LS09	0.174484	-0.0214968	-0.00249471	0.112882	0.156241	-0.0116587	-0.051781	0.0993358	-0.0232262	6.18029e-05	-0.0346787	-0.0680766	-0.00573796	0.0727473	0.018093	-0.0131713	-0.0699548	-0.0205327	0.0440624	-0.0177081	0.042161	-0.0135866	0.0479201	0.0104657	0.0159898	-0.102439	-0.0784294	0.0533255	-0.0572063	-0.00780105	-0.0565739	0.00597366	0.103472	-0.0436802	0.14802	0.00990239	-0.13333	-0.00172843	0.0539653	0.0110195	-0.0563685	-0.067545	-0.113495	-0.0883973	-0.00728207	-0.106697	0.0640582	-0.0251771	0.0107537
LS10	0.132603	0.344998	-0.220219	0.0586433	-0.0567211	0.0858639	-0.000151214	-0.100611	0.00394819	-0.148587	0.179025	-0.0836615	-0.00345651	-0.0484047	-0.0075616	-0.0592636	-0.0398395	-0.0252236	0.0208582	-0.0119286	0.0776631	-0.0448064	0.0654752	-0.0545115	0.00922985	-0.0348315	0.0269715	0.0328646	0.0796691	-0.0256797	0.0241903	0.0336404	0.0188704	0.00128453	0.0362504	0.104779	0.00796749	0.0368409	-0.0161606	-0.0566443	-0.0463764	0.0311858	-0.0499334	-0.0244131	-0.00862749	-0.0268061	-0.00938006	-0.00825737	-0.00486951
LS11	-0.126124	0.039987	0.192263	-0.0607397	-0.0257635	0.214431	0.0575798	0.0856207	0.0128198	-0.211393	-0.0791406	-0.0794371	-0.0038132	-0.106193	0.15241	-0.0579019	-0.0734462	0.221658	0.0966145	0.116819	0.0352148	0.167316	0.123845	0.0287681	-0.0645694	-0.0214653	-0.043502	0.0976274	-0.0038666	-0.0484911	0.0515497	-0.0377246	-0.00761054	0.00571025	-0.0355757	-0.0428229	0.06011	0.062783	0.0398596	-0.0865176	-0.0229794	-0.0721038	0.0100721	0.0298387	-0.000585278	0.0385145	-0.0309147	-0.0198902	0.0138824
LS12	0.18543	0.0345192	0.114483	0.0147752	-0.159485	0.0997247	0.178022	-0.263947	-0.243844	-0.164985	-0.0654112	-0.034056	0.0218021	-0.103915	-0.0336957	-0.0829717	0.0247326	0.103482	-0.0458034	-0.0853899	-0.0617912	0.000455351	-0.0906987	0.0717557	-0.0837812	0.0336825	-0.0350062	0.0225188	-0.0414655	0.0791597	0.0151876	0.017786	-0.00807249	-0.00387701	0.0189201	0.026035	0.0249215	-0.0398145	0.0102038	0.0205712	-0.0427587	-0.0182384	-0.0182188	0.0385448	0.00668055	-0.0330148	0.063671	0.00230925	0.049747
LS14	-0.149504	-0.0881501	0.0564428	0.134435	-0.0338699	-0.269596	0.0287446	-0.00667309	0.218667	-0.135107	0.0665167	-0.224827	-0.108348	0.0526245	0.174715	0.181846	0.0384236	0.124053	0.227758	0.00264958	-0.107764	0.026436	0.0540628	0.0917059	-0.132363	0.144875	0.0182955	0.0475622	0.0505055	-0.0616611	-0.0300021	-0.00195914	0.0361679	0.0509638	-0.0311552	0.135643	-0.146766	0.0834245	0.0472761	0.129826	0.0334503	-0.0797959	0.0329366	0.0260606	0.00347885	0.058664	0.053268	0.0625366	0.071777
LS15	0.0177134	-0.319599	-0.0581065	-0.0404652	0.00256997	0.0515574	-0.073721	-0.237063	0.0851576	0.00535491	-0.0511916	-0.0629315	-0.0882456	0.0186979	0.0483561	0.0300579	-0.0316601	0.0396998	-0.0813703	-0.088039	-0.086658	0.0248957	-0.013166	0.0871367	-0.0637473	-0.0155363	0.0637381	-0.0515857	0.0277682	0.0243043	0.0641771	-0.0168408	0.101031	0.0638463	-0.0449925	-0.000995304	0.0190058	0.0593781	-0.0408495	0.103958	-0.024882	-0.000361794	0.0451902	-0.0606541	-0.0550479	0.0636308	-0.0753175	-0.0297944	0.0774421
LS17	0.183676	-0.157153	-0.0257077	-0.0402964	-0.0420473	-0.0426184	0.155214	0.126824	0.0151044	0.152789	-0.0172763	-0.0129478	0.0630456	-0.0948647	-0.0127065	-0.00595248	-0.0100216	-0.0294226	-0.0111849	-0.0199957	0.08463	0.0201624	0.0539191	-3.34278e-05	-0.0590773	-0.031575	0.0107221	0.0451985	0.0193658	0.0304907	0.0655512	-0.0415868	0.0330085	0.0232807	-0.0200462	-0.119232	-0.00393555	0.0650709	0.174487	0.0688296	-0.0534567	-0.0526655	0.109423	-0.0423965	-0.0158757	0.0339029	0.0148557	0.0468576	-0.0631277
LS18	0.141657	-0.0479334	0.0795968	-0.00685	-0.0468871	0.0751797	0.0197807	-0.0693324	-0.00344759	0.195138	-0.158839	-0.145911	0.073249	-0.213454	0.0232415	-0.00471454	0.178747	0.140736	-0.16202	-0.034929	0.0952043	-0.0614116	0.0444078	0.202916	-0.126816	-0.0146149	-0.0125947	0.0504149	-0.0906438	-0.0822467	-0.0299191	0.0352755	0.0519208	0.0165769	0.0922421	-0.0259059	-0.032788	-0.0712633	-0.0815965	-0.020478	0.00616198	-0.030853	-0.0173135	0.00907733	-0.0359154	-0.0339754	-0.00373358	-0.0483878	-0.0438101
LS19	0.167394	-0.118527	0.0175275	-0.00042085	0.124771	0.0220636	0.251402	0.0740596	-0.015669	0.160635	-0.00927185	0.10263	-0.0434209	-0.109267	0.0415588	0.0179132	-0.0914559	0.0538016	0.0728568	-0.115464	0.0606009	-0.120101	0.0193709	0.0141765	-0.00957148	-0.0567135	-0.000920242	-0.0262738	0.0571629	-0.0336886	0.0113041	0.0160614	0.03513	0.0704671	0.0234346	-0.00206606	-0.0360933	-0.0935025	0.021955	-0.0434249	-0.0241759	-0.000978375	-0.0290913	0.039588	-0.0283086	0.0234796	-0.00990241	-0.0298744	0.000928039
LS20	0.171938	-0.268736	-0.197555	0.0496227	0.0139234	0.166802	0.0394866	-0.140007	-0.0245381	0.028474	0.0268855	0.0759065	0.0613158	-0.0228094	0.0525719	-0.101859	-0.001772	-0.0302873	0.0607721	-0.051613	-0.0840447	-0.0777378	0.0439631	-0.0012424	-0.0141389	0.0578076	0.0676418	-0.0402488	0.0275215	0.00578229	0.0329732	-0.00805773	0.0133929	0.0627647	-0.0208435	-0.0225118	-0.0303674	-0.0648681	-0.00193905	-0.0171248	-0.0271748	0.000800688	0.029494	0.0422356	-0.0415254	-0.0195767	-0.0388637	-0.0884676	0.056384
LS21	0.0694359	-0.145353	0.0782127	-0.108824	-0.100737	-0.0721878	0.0167994	-0.0324865	0.0744626	0.0520536	-0.0499	-0.0243032	-0.0412794	0.04451	-0.00351775	-0.00736583	-0.154489	-0.143909	-0.0948935	0.141609	0.0379895	-0.0951424	-0.0770797	-0.0292802	0.0220076	0.0882802	0.00635188	-0.0833914	0.0349508	-0.0374434	0.0844666	0.0137993	-0.0226361	0.0174614	-0.0182165	0.0607001	0.0224032	-0.0301243	0.0149622	-0.079466	-0.0867034	-0.0287085	-0.0698031	0.0154956	-0.032742	0.0568242	-0.0397713	-0.0215963	0.00172942
LS22	0.242505	0.0825565	-0.167488	-0.184481	0.00707843	-0.0292706	0.107885	0.0638162	0.101118	0.0170166	-0.0621128	0.0145302	-0.0489767	-0.0907444	-0.159218	-0.00471971	-0.0945399	-0.0126611	0.00759262	0.00856387	0.0786241	-0.096059	0.0193239	-0.0272036	0.00889128	-0.0197514	0.0775993	-0.0573836	0.107222	0.0216677	0.0775685	0.0155501	0.0413181	0.0236195	-0.0322945	-0.0178306	0.0402341	0.0214915	0.0538026	0.015721	-0.0449231	-0.0696895	-0.0195894	-0.0925094	-0.0453033	0.0509613	-0.0794661	-0.000638382	0.0559952
LS23	0.282297	-0.0812775	-0.027203	0.0110383	-0.0239246	0.117272	0.0255069	0.0683333	0.0464294	0.107873	-0.0848992	-0.0936056	0.00866084	-0.034499	0.0202807	-0.0251614	0.0458035	0.0125382	-0.022016	0.0542109	0.0624234	-0.0234546	-0.0115257	0.119524	-0.0647552	0.0286499	0.021954	0.0318007	0.0217481	-0.0320196	-0.0443241	0.0543519	0.0761195	0.00445615	0.0346695	0.0126713	0.0514931	-0.0934813	-0.0175492	0.00831184	-0.0371379	0.0603897	-0.117793	-0.0221178	-0.0099889	0.00822044	-0.0623808	0.0306511	0.041945
LS24	0.111043	-0.233901	-0.166271	0.214455	0.290831	0.0179377	-0.0160531	-0.094932	0.037857	-0.0286173	-0.0766376	-0.000723989	0.0532623	-0.0274032	0.0118453	-0.0722249	-0.00740974	-0.0188046	0.0463453	0.0439387	-0.0309262	0.0217649	-0.00295525	0.0196954	-0.055393	0.0931763	0.0504942	-0.0471908	0.0722875	-0.0216611	0.068956	0.0561204	-0.0808627	0.0560093	-0.0235597	0.0577065	0.000208694	-0.0870277	0.00872265	-0.0367712	0.00266743	0.0262065	0.000198161	-0.0700508	-0.0208145	-0.0633906	0.030588	-0.0031574	0.0228679
LS25	0.186343	-0.336086	-0.152379	-0.00682459	0.0907766	0.136582	-0.0121308	-0.0782931	-0.0156113	0.0922762	-0.0863918	-0.0815959	0.0882419	-0.0912005	0.0118013	-0.0835093	0.159344	0.05655	-0.0681597	-0.0525352	-0.0936196	-0.0120298	-0.0638126	0.0820381	-0.119555	-0.0202456	0.112814	-0.0224558	-0.00234438	-0.130739	-0.015648	-0.103984	-0.0403226	-0.0913051	0.0185837	0.00107092	0.0540729	0.114803	0.0163586	-0.01208	0.0152555	-0.00109475	-0.0590784	-0.0277729	-0.0178568	0.00347177	0.032561	-0.00849973	-0.0846616
LS26	0.263746	0.129899	-0.0853425	-0.166303	0.133243	0.0977772	0.219495	-0.100025	-0.138052	-0.186126	-0.0498311	0.0171617	0.0120451	-0.0778648	-0.0749316	-0.0212668	-0.0476867	0.0735251	0.0437126	-0.0445312	0.0524412	-0.0209579	0.0170189	0.0792878	0.00706992	0.067486	0.00658868	0.0115019	0.0425397	-0.0283643	0.0751705	0.0427872	-0.0077581	-0.00018279	-0.0406757	0.0498025	-0.0177465	-0.0333985	-0.0192376	-0.0278876	-0.0495708	-0.00440738	-0.00762404	0.026559	0.0199851	-0.0130315	-0.0221749	0.0209385	0.0324562
LS27	0.145235	-0.315639	-0.120352	-0.0503772	0.0487188	0.2343	0.0865022	-0.0965331	-0.0786417	-0.135653	-0.168377	0.0790012	0.0903601	-0.0670835	0.0490499	0.014769	-0.0118977	0.00242494	0.112313	-0.0361297	-0.0911286	0.0176962	-0.0249128	0.00999613	0.0324676	0.0679401	-0.00345669	-0.0318277	0.0386667	0.0124409	0.0356533	0.0126511	0.020701	0.0321383	-0.00527918	0.0739475	0.0249126	-0.0177758	0.0203212	-0.0230667	0.00238488	0.0242811	0.0310782	0.00136306	0.0221569	-0.0373073	-0.0263381	0.0281622	0.0108211
LS28	0.286085	0.118385	-0.152905	-0.170825	-0.0061178	0.113478	0.156996	-0.134084	-0.139954	-0.198367	-0.112532	-0.0575672	0.0530398	-0.0881376	-0.035841	-0.0379794	-0.0155998	0.043262	-0.0157814	-0.00215897	-0.103882	0.0262249	-0.0484939	0.151015	-0.0163951	0.145825	-0.010663	0.0380779	-0.0491439	-0.0133854	0.0592926	0.0317357	-0.0144321	-0.0842872	0.00322148	0.0552609	-0.02072	0.0379811	-0.0215312	0.0578428	-0.0443294	0.0161323	-0.0379418	-0.0369351	0.0113484	-0.0127175	-0.00643613	-0.017399	0.0194519
LS29	0.172614	-0.348545	-0.162256	-0.0189329	0.0601087	0.151477	-0.00769538	-0.0185881	0.0586933	0.106805	-0.0319245	-0.0341195	0.0486371	-0.0211217	0.0901403	-0.0655232	0.0764691	0.0243121	0.0950439	0.0284062	0.171285	-0.0812088	0.0627487	0.0389769	-0.0341197	-0.0473327	-0.0130635	0.0140521	0.127498	-0.100688	-0.0319833	0.0724664	0.00232208	0.054998	0.0155622	0.0770363	-0.047082	-0.100652	-0.141736	-0.110433	-0.0090677	0.00820846	-0.0910931	-0.0632523	0.0230994	0.0248036	-0.0146215	-0.0254247	0.0236421
LS30	0.150759	-0.330118	-0.184603	-0.0350016	0.0445808	0.17663	0.00553457	-0.00477175	0.0853729	0.106285	-0.0504526	0.0212825	0.0808805	-0.0433065	0.139245	-0.00883294	0.0995747	0.013013	0.109801	-0.00365527	0.0873547	-0.0848573	0.0557141	0.0242002	-0.0191985	-0.0996596	-0.0261595	0.00492493	0.0331081	-0.120835	-0.029716	-0.0173046	0.00583732	0.0321811	0.0748462	-0.0174328	-0.033453	-0.110619	-0.15898	-0.0392929	-0.0190194	0.00995698	-0.0179927	0.0218734	-0.0305494	-0.0224177	-0.0244999	-0.0484871	-0.00874259
QZ02	0.236194	-0.0381474	0.0553991	0.0222232	0.122407	0.0415216	0.0811345	0.0799687	-0.0123096	0.0638187	-0.0296382	0.0673763	-0.107655	-0.000617338	-0.0472693	0.0141325	-0.0772958	0.0490075	0.01804	-0.0754509	0.0763685	-0.0648678	0.08492	0.0226143	-0.0406357	0.0303979	0.0340624	-0.030251	0.149518	0.0544768	-0.0255151	-0.0528973	0.0056037	-0.010095	-0.0235863	0.055479	0.0834951	0.0511185	0.103098	-0.0846775	0.0659871	-0.0756347	-0.0987508	-0.00641639	-0.0324565	0.0720458	-0.0842224	-0.126574	-0.00238952
QZ03	0.17006	-0.00269806	0.0637295	0.0380816	-0.0786411	0.0508264	-0.0194051	-0.115372	-0.0224971	0.0457996	-0.0127551	0.020822	-0.0879282	0.0237331	0.0404268	-0.0729486	-0.0543961	-0.111907	0.0941591	0.0318435	0.182689	-0.0946709	0.0282053	-0.00225306	0.0235693	0.0583214	0.12747	-0.00452109	0.119942	-0.0206328	-0.159497	0.0449226	0.0868642	-0.0871091	-0.106437	0.0627222	0.0670871	-0.0622575	0.0837416	-0.0635733	-0.0492271	0.108787	-0.00957371	0.131126	0.0938014	-0.0208541	-0.0271573	-0.0115079	0.0999056
QZ04	0.14094	-0.306644	-0.173604	0.0131035	0.078398	0.160588	-0.0153976	-0.0483287	0.0238463	0.0706149	-0.0608974	0.13655	-0.0163114	-0.00876366	0.0751779	-0.0471326	-0.0432019	-0.115207	0.148211	-0.0298254	0.0703825	-0.101997	0.0829228	-0.0459219	0.0085265	0.114389	0.101551	-0.0664104	0.165522	-0.0135997	-0.0193204	-0.00685413	0.00438242	0.0416429	-0.0159154	0.119869	0.0972671	-0.0363553	0.0351199	-0.0763094	-0.0156417	-0.0110103	0.0441281	-0.024065	0.00905777	-0.00240543	-0.0181763	0.0156335	-0.0319717
QZ05	-0.00573621	0.00788358	0.207299	-0.110884	-0.0772295	0.0766243	-0.0162764	-0.182411	-0.226661	-0.0496373	-0.338446	-0.146987	-0.0128082	-0.198878	-0.0257564	-0.0183391	0.0379469	0.0396357	-0.0678239	-0.118091	0.0671898	0.0125099	-0.0908074	0.038832	-0.0910405	0.167083	0.00406293	0.0962702	-0.035462	-0.00663854	0.0423301	0.0871461	0.0284034	0.0110622	0.0101599	-0.0456528	0.0404603	-0.0373435	0.00963522	0.0179694	-0.00725126	0.00523069	0.0770653	0.0181561	0.0363637	0.00815099	-0.0133375	0.0276731	-0.0614622
QZ06	0.304641	0.0586409	0.144862	0.0552259	0.22939	0.193344	-0.0456221	0.0819964	0.0249723	0.0242101	0.00629241	0.0694211	-0.0875175	0.0938072	-0.0377044	-0.0492704	-0.125107	-0.0439669	0.0696748	-0.010756	0.152493	-0.042049	0.0634333	-0.00887715	0.0191967	0.11634	0.0777587	-0.0301729	0.0955832	-0.0492806	0.00675186	0.0254393	-0.0251407	0.0940456	0.0230142	0.130148	0.0174184	-0.0837857	-0.0661698	-0.0715266	-0.006058	-0.0418449	0.0456096	0.0287271	0.00296764	-0.0168125	0.0016981	-0.0360766	0.126566
QZ07	0.293353	0.0806261	0.112013	0.0542294	0.221076	0.211809	-0.0755447	0.0640479	-0.00376542	0.0256546	0.0470442	0.0147181	-0.0686518	-0.0300766	-0.0699632	0.011265	-0.0898096	-0.00037604	-0.0198383	-0.00938944	-0.010868	0.0362218	-0.0421137	0.0617927	-0.0462015	0.11972	0.0528378	0.00813657	-0.00800491	-0.0120517	-0.00809903	-0.0154525	0.0077451	0.0820877	0.0365093	0.0173566	-0.0235013	0.0428189	0.0503286	-0.0185319	0.0472875	0.0117064	0.038327	-0.0178259	0.0253043	-0.0556931	0.0732772	0.0270664	-0.0164784
QZ09	0.225803	-0.0526847	-0.0482245	0.0192801	-0.0223928	0.108076	-0.0890393	0.136301	-0.113516	0.126388	-0.0554729	-0.0788941	-0.0622166	-0.0449634	0.0130206	0.0129873	-0.0487491	-0.0812167	0.041086	-0.0012566	0.167859	0.0375327	0.00954587	-0.0835084	-0.0262933	0.211487	-0.0167852	0.0573022	0.06762	-0.0312438	0.0412677	0.141586	0.00746773	-0.0238811	0.0430313	-0.015362	0.0416373	0.0507162	-0.040339	0.0231185	-0.0160862	0.0145534	0.0742781	-0.0763865	0.0571359	0.0912549	0.052458	-0.00581329	-0.0750741
QZ10	0.260201	-0.0391578	0.0611621	-0.00265435	0.122169	0.117204	0.010073	0.0682611	0.0184604	0.0659735	-0.0455906	-0.0349799	-0.00440056	0.0376587	0.063073	-0.0487908	0.0375956	0.0191366	-0.0987925	0.0383263	0.0378387	0.0162925	0.00231521	-0.0236097	-0.0166941	0.112804	0.0492364	-0.00271329	-0.132804	0.0395082	-0.0425817	0.0676455	0.0595342	-0.0869432	-0.0331675	-0.0546593	-0.118525	0.109492	0.0824959	0.0396234	-0.0484405	0.0334458	-0.0412153	0.034481	-0.018843	-0.0525983	0.00161189	-0.0213265	0.0419238
QZ11	0.214543	-0.0400699	0.0317773	0.0274485	0.107686	0.081275	-0.0606319	0.119782	-0.0940117	0.0759488	-0.0669864	-0.00262682	-0.0711751	0.0734352	0.000891919	-0.0338106	-0.124408	-0.0421812	0.117175	0.01229	0.0953886	-0.0166309	0.0383651	-0.0379821	0.022739	0.146524	0.0156225	0.0126969	0.0469897	-0.0758095	0.0379886	0.112718	-0.077908	-0.053993	0.0651212	-0.0172868	0.0583215	-0.0149485	-0.0789983	0.0530023	-0.0217253	0.0536151	0.065402	-0.0527264	-0.00790955	0.0518803	0.0489593	-0.0225044	0.00757565
QZ12	0.111727	-0.275129	-0.229117	0.0910312	0.122339	0.0337126	-0.0765196	-0.0234211	-0.0635452	0.0247185	-0.137445	-0.0849868	0.0238349	-0.0351363	-0.00252555	-0.0519825	0.0707685	0.0321934	-0.0186464	-0.034051	-0.0239914	0.0684816	0.0383164	-0.0292493	-0.0673933	0.0400898	-0.0210064	0.0191732	0.040134	0.0384706	0.0102173	-0.0489953	-0.0145955	0.0556294	-0.0210944	-0.0696367	0.0718986	0.0590366	0.0630261	-0.00127117	0.0253397	-0.0672668	-0.0527148	-0.0251836	-0.0286345	-0.04038	-0.0717221	-0.076906	-0.0213523
QZ13	0.254548	-0.074376	-0.0525657	0.0323591	-0.0150847	0.0682699	-0.0512452	0.0782482	-0.0782578	0.0845206	-0.141205	-0.0493703	-0.0765768	-0.0139608	-0.0181834	-0.0575206	-0.0870913	-0.00732739	0.0551627	-0.0570786	0.0196327	-0.054401	0.0177201	0.0585956	-0.0543695	0.197682	0.0282401	0.0310447	-0.0126664	0.0125985	0.0154435	0.10882	0.0102451	-0.104718	-0.00862441	0.0203273	0.0182057	0.0967425	-0.0633795	0.0333608	-0.0809415	0.0316532	0.0376282	-0.016126	0.0886697	0.0427395	-0.0116734	-0.0381842	-0.0493573
QZ14	0.29741	0.0672218	0.0167163	0.119927	-0.114574	0.121993	-0.0407338	0.00921159	-0.0320393	0.0402533	0.00302631	-0.00264796	-0.00189141	0.0662116	-0.0507737	0.00381999	-0.0558539	0.0304801	0.0140118	0.0378893	0.0878752	-0.0284283	0.133049	0.0385075	0.0745778	0.0423942	0.112199	-0.0610504	0.0225027	0.00934936	0.0366622	-0.0113888	-0.045428	0.0498301	-0.00413325	-0.00138522	-0.00437423	0.0485959	0.0440746	0.07765	-0.00492031	-0.047707	0.00554656	-0.0871998	-0.0212772	-0.0920591	-0.00515115	0.104529	-0.0827303
QZ15	0.35361	0.0828772	-0.00720059	0.132473	-0.143077	0.130884	0.00991273	-0.0555191	-0.0628551	-0.0365049	0.0689354	0.00419808	-0.0520659	0.102725	-0.0089944	-0.11899	-0.0389149	-0.0268726	0.061435	-0.0146739	0.13586	-0.0518726	0.0482298	-0.0622643	0.0265533	0.0821778	0.0486273	-0.0363117	0.0598474	-0.0293768	0.00580321	0.0661028	0.0275333	-0.0342153	-0.00726912	-0.0131079	-0.00760404	-0.00895965	-0.00351926	0.042775	-0.01693	0.0338805	0.0475802	0.0100284	0.0527691	0.0329203	0.0469559	0.0125685	-0.0245087
QZ16	0.205263	0.0103476	0.00682179	0.115871	0.159811	0.0724943	0.0348127	0.0485222	0.051836	0.0231446	-0.0809555	0.0304559	0.00858856	0.0027165	0.0894348	-0.0124848	-0.0154411	-0.0365097	-0.0014144	-0.00436841	-0.0760365	-0.0812622	-0.0653332	0.00579757	0.0142735	0.12401	-0.0443861	-0.0354961	-0.108766	0.0506579	0.0356591	0.066439	0.00577729	-0.0800761	0.0406973	0.0377069	-0.0138628	0.0574138	0.00504513	0.017502	0.0271301	0.00610735	0.0435746	-0.0187582	-0.0161168	0.0377194	0.0503576	-0.0555624	0.0217854
QZ17	0.278814	0.0356635	0.0543846	0.0583441	0.107227	0.150516	-0.113658	0.111139	-0.0450894	0.0462902	-0.0752841	-0.000540893	-0.117892	0.098254	-0.047273	-0.052684	-0.140049	-0.0526408	0.0859036	-0.0328243	0.18167	-0.0660453	0.07132	-0.0364306	0.0311803	0.130459	0.085898	-0.0216881	0.0838868	-0.0309235	0.0253446	0.0116785	-0.0195369	0.0695461	-0.0191611	0.127823	0.00676342	-0.0647178	-0.0797598	-0.0677263	-0.0306459	-0.0435896	0.0145347	0.0674989	0.0105966	-0.0434632	-0.0390299	0.0370129	0.0578478
QZ18	-0.121448	0.0349055	0.153543	0.101923	0.179265	-0.104909	-0.0357376	-0.17755	0.0653033	0.0417781	-0.121178	-0.017275	0.0346235	-0.0396168	0.225609	0.00709902	-0.0294179	-0.172955	0.0570449	0.0258287	0.0725966	-0.158821	-0.129494	-0.0934048	0.0524276	0.0842261	-0.0121386	-0.0211516	-0.0732316	0.030289	-0.0105044	0.125064	0.0306252	-0.11617	-0.0555	0.0393425	-0.0489403	-0.00183099	0.00627485	-0.0359157	-0.130222	-0.00672699	-0.0504123	-0.0839665	-0.0356956	0.0409055	-0.0830127	-0.0771498	0.083338
QZ19	-0.0929231	-0.298331	-0.0147926	-0.0883267	-0.0927282	-0.0767975	-0.205693	0.0396507	0.141847	-0.0936255	0.110468	0.283001	0.0601196	-0.10378	-0.104571	-0.248907	0.0949082	0.0375309	-0.0248744	-0.0806522	0.108882	0.128096	-0.103862	-0.0412237	0.0799043	0.0609585	0.0328115	-0.0984559	-0.0526151	-0.0942121	-0.0308386	0.0873103	-0.0263445	0.00782999	0.0815813	0.0211805	-0.000911647	0.0925342	0.0311035	0.0963404	-0.0324058	0.0137175	0.0776946	0.061453	0.0626298	0.0473165	0.0208989	-0.0489285	0.139144
QZ20	-0.154852	-0.0527863	0.0830372	-0.0182959	0.0479275	-0.0156041	0.0421379	0.105596	-0.0822122	0.0219113	0.0286625	-0.00957654	-0.138161	-0.0093889	0.00182143	-0.0419593	-0.0913442	0.125614	-0.00795881	-0.013708	0.0105458	-0.110054	0.0557164	-0.0562999	0.0132023	0.0344661	0.0540005	0.0965606	-0.0360442	-0.064126	0.00882685	0.00661655	0.0609559	-0.00322242	0.0681602	-0.0491797	0.00282068	-0.0486138	0.0811611	-0.00824321	0.0399301	0.0581091	0.0456237	0.0818893	-0.0129479	0.0195048	0.126377	0.0139499	-7.85278e-05
QZ21	-0.267543	-0.151408	0.0596957	0.0732272	0.288958	0.120546	-0.0311786	-0.173276	0.0358658	-0.00816144	-0.00200909	0.0857677	-0.0466443	0.124178	-0.0950265	-0.0986376	0.0429187	-0.143274	0.0346389	0.0623988	0.165962	-0.00849236	-0.0346339	0.0308601	-0.0832627	0.0267941	-0.00587764	-0.0615134	-0.03242	0.0148861	0.0184106	-0.0624892	-0.0081328	0.00241261	-0.049355	0.00986801	-0.0225613	0.0431483	-0.0188726	0.0245599	-0.00103387	-0.0165373	0.0462493	0.0312932	-0.0107151	-0.00676349	0.0273425	0.0322096	-0.00544946
QZ22	-0.121281	-0.0650801	0.0612746	-0.084682	-0.060222	-0.0569446	-0.0405715	0.119585	-0.12665	0.00636579	-0.00848527	-0.0794612	-0.0658412	0.117874	0.0380489	-0.0969336	-0.0248724	-0.112395	-0.0395986	-0.034623	0.0164469	0.0215421	0.0798108	0.00734557	0.0232984	0.0798649	0.0215522	-0.183679	0.0542791	0.076415	-0.00920088	-0.0296573	-0.0424612	-0.101924	0.158817	-0.0175032	-0.0680764	-0.058856	-0.0597603	0.0146021	0.038988	0.0227749	0.0846183	0.0772296	-0.124294	0.0361998	-0.0396221	-0.00990657	-0.0254528
QZ23	-0.255116	0.184215	-0.178034	-0.222008	-0.0531702	0.0713412	0.095268	-0.127302	0.0772152	0.190664	-0.0929807	0.176581	0.140248	0.0752163	0.0158208	0.086607	-0.0925618	-0.0483487	0.148158	-0.01123	0.0874127	-0.0762573	-0.102281	0.0381045	-0.0675951	0.0562183	-0.0167685	-0.0383634	-0.0855557	0.0330094	0.00485547	-0.121546	0.089021	-0.0207713	0.0107712	0.0165596	0.0311289	0.0959021	0.0297884	0.112982	-0.0271055	-0.00254827	0.0663183	-0.0472768	-0.109947	-0.0912495	-0.0231528	-0.0257676	-0.114325
QZ24	-0.0972486	-0.283552	-0.0112975	-0.071464	-0.0251966	0.0630673	-0.1078	-0.0613223	0.105787	-0.00914408	0.0075254	0.00458941	0.0836565	-0.0351562	-0.00730462	-0.131457	0.0748795	-0.0675694	-0.0619592	-0.0784504	0.173344	-0.0349495	0.0941637	-0.0707943	-0.0221868	0.18204	0.0580333	0.0492742	0.0919525	0.088019	0.057086	-0.00728131	-0.0921732	-0.116167	-0.148032	-0.0975023	-0.0066481	0.007598	-0.120513	0.0307635	-0.0632741	0.0294308	0.0180867	0.0649516	0.120889	0.0645231	0.0202658	0.187767	-0.198472
QZ25	-0.140097	-0.251692	0.157759	-0.130184	0.264375	0.200392	-0.000629478	-0.117608	-0.0913248	-0.295869	0.00133919	0.0991888	0.0832726	0.0635847	-0.00738565	-0.0517003	-0.0428601	0.0309946	0.0154558	-0.00619342	0.0629845	0.112447	0.0932243	-0.0739665	0.050325	0.0122366	-0.0258958	-0.037309	-0.0137118	0.0128978	-0.0692216	0.0317276	0.095925	-0.102426	0.0889153	-0.0952115	-0.199476	-0.00408649	0.0704567	0.0911827	-0.0236584	-0.0564539	-0.107162	-0.151349	-0.118929	-0.0252017	0.0307635	0.0337841	-0.0540646
QZ26	-0.22414	0.0373968	-0.0270181	0.102331	-0.0704034	0.055999	0.0296817	0.0558187	0.0220837	0.061115	0.0428149	0.044125	0.0898056	-0.130334	0.229404	0.123343	-0.0716535	-0.104498	0.0149146	0.00354098	-0.110644	-0.0170631	0.0370538	0.0159346	0.152709	0.0883444	0.0780551	-0.089247	-0.0669609	0.0401408	0.0232727	-0.0586044	0.00635658	0.0191446	0.0618072	-0.0265874	-0.0220373	-0.0573221	0.00782342	-0.0304396	-0.0379069	-0.0102736	-0.0297793	-0.0892369	-0.0554515	0.0234014	0.0149424	-0.0503567	0.00710939
QZ28	-0.176209	-0.23964	-0.0196699	-0.0739496	-0.00811137	-0.000432202	-0.284756	-0.203974	-0.150495	0.0554181	-0.162254	-0.0750155	-0.0961976	0.0117652	-0.0158374	-0.129859	-0.0678907	-0.0595629	0.0664658	-0.0251758	0.116544	-0.0652597	-0.00339689	-0.125759	0.0528814	-0.0277564	-0.00329051	-0.00871129	0.0170101	-0.0174563	-0.032467	0.0262755	0.0477554	0.0192703	0.0219559	-0.0807672	0.0110054	-0.00452049	0.0907212	0.0991648	0.048627	0.0229918	0.0765682	-0.00704078	-0.00759375	-0.0445406	0.0511543	0.08093	0.000413971
QZ29	-0.0988022	-0.0543139	0.255206	-0.138023	0.204799	0.0521689	0.188705	-0.00476714	-0.136731	-0.19063	0.00255723	0.0715562	0.0166075	-0.0352749	-0.0418278	0.0495345	-0.0736324	0.0843223	0.0480305	-0.0505718	0.0325755	0.0309006	0.0613102	-0.0262836	0.018383	0.0132313	-0.0791729	0.0273537	0.0159314	0.0222845	0.0103738	-0.0351234	0.0375994	-0.0384898	0.0481907	0.0193353	-0.0140908	-0.0222125	0.0377325	-0.00282084	-0.0473417	-0.00163737	-0.109293	-0.0476738	-0.136236	0.026744	-0.022541	-0.0615883	-0.159376
QZ30	-0.169881	0.103669	0.105975	0.0959752	0.0920473	0.0550299	0.11341	0.0899969	0.0102457	-0.025454	-0.00968036	0.0438886	-0.0601011	0.0879646	-0.119558	0.0378307	0.0827407	-0.107543	0.0382167	-0.110742	0.120532	-2.78105e-05	-0.0818171	0.0276627	-0.121644	-0.0352206	0.0524712	-0.0851593	-0.0143683	0.047449	0.00141543	-0.0150362	0.0627837	-0.047979	-0.0254912	-0.0231235	-0.0576601	-0.0808101	-0.0218966	-0.00458136	0.00170968	-0.0382755	0.0754595	-0.0823339	-0.0765805	-0.0146308	-0.0816182	-0.0463043	-0.0232833
LL01	-0.25505	-0.241347	-0.101161	0.0220599	-0.0416182	0.103386	-0.121801	-0.0377156	-0.029766	0.0334719	0.0815356	-0.051733	-0.0379188	0.0199049	-0.230017	0.183356	0.116569	0.0427058	0.0874258	0.118799	-0.0460501	-0.0922853	0.029497	-0.0138767	0.0390429	0.0848106	0.0906574	-0.0404979	0.0279286	-0.0224786	0.0328651	0.0163349	0.0191663	0.00253407	0.0821381	-0.0725391	-0.0338364	-0.0337916	0.018637	0.0108689	0.0576899	0.00787537	-0.0833995	0.00601355	0.0625224	0.0166609	0.0672553	0.0308483	0.0443931
LL03	-0.128419	0.129664	0.207304	0.208476	0.117579	-0.149008	-0.0391647	-0.188192	0.0434887	0.0217242	-0.125324	-0.040768	0.0142466	-0.0995183	-0.00970971	0.0872477	-0.00343843	0.00870147	-0.0138745	0.0140178	0.0752131	-0.0110091	0.0299966	0.0341703	0.0674568	-0.0574192	0.0319475	-0.0863497	0.0672197	0.0584586	0.00196644	0.112186	-0.125495	0.0228026	0.0404958	-0.0710259	0.0199762	-0.0278963	0.0111131	0.0488387	0.0244396	0.0582773	-0.0692567	-0.00678622	-0.0758375	-0.0828963	0.00411945	0.0375898	0.0127871
LL04	0.117724	0.0923118	-0.257004	-0.123981	0.0707189	-0.118945	0.129375	0.0200696	0.115574	-0.0171043	-0.0535147	0.0325586	-0.00169014	-0.0699661	0.0124431	0.0797261	-0.0360995	-0.0984494	0.0875568	0.108589	-0.128673	-0.0556165	0.0451524	-0.0434409	-0.00599531	0.0329274	-0.0381612	-0.0168728	0.0286481	-0.00575381	-0.108734	0.0608246	-0.0494915	0.0994054	-0.0259402	-0.0108058	-0.00477299	0.0733382	-0.0390825	0.0729755	-0.0178032	-0.0380608	-0.0586466	-0.0155051	-0.048697	-0.0761223	0.0385558	-0.0216028	-0.063222
LL05	-0.0846676	0.128837	0.32177	0.0457516	0.188749	-0.0598541	-0.101826	-0.202213	0.126917	0.06265	-0.0145574	-0.0920948	-0.0484254	-0.00647332	0.0536512	-0.0597392	-0.0297856	0.0512301	0.208564	0.104692	-0.0226285	0.116556	0.0182726	0.0182808	-0.013726	-0.0173375	-0.0345745	0.00874017	-0.0091641	0.0114785	0.0773625	-0.00283824	-0.0346857	0.0159858	-0.00396752	-0.0535011	-0.00814573	-0.075863	0.0676589	-0.0354455	-0.0318944	-0.0381188	0.0606782	0.0367334	-0.00691093	0.0183209	-0.0261876	0.00150164	0.0103289
LL06	-0.113987	-0.077858	0.074172	-0.0837347	-0.134042	-0.0713825	-0.102423	0.132594	0.0230276	0.0635739	0.128209	-0.0500105	0.0398993	-0.100158	-0.156842	-0.110735	0.0275562	-0.0332381	0.0433088	-0.126701	-0.070868	0.12259	-0.0186612	-0.0849499	0.121885	0.138628	-0.185142	-0.0268321	-0.0737514	-0.0686125	-0.166084	-0.00115959	-0.0163131	0.0791826	-0.0362763	0.150904	-0.0128273	-0.00416661	0.0351922	0.018145	-0.025421	0.061604	-0.00906161	0.00800847	-0.122988	0.0860436	-0.0281098	0.0606386	0.0709393
LL07	-0.288644	-0.00915351	0.044215	0.0383212	-0.113758	0.0604229	0.117773	0.0439063	-0.0350413	0.171352	0.0954455	-0.0348798	-0.051836	0.13809	-0.148578	0.169807	0.18877	-0.0527058	0.0802174	0.130198	-0.0526391	0.0786678	-0.023234	0.165968	0.119266	0.128295	0.133058	-0.0694392	0.0665797	0.0427192	0.0843483	0.0415549	-0.0783512	0.0210628	0.170593	-0.0136339	0.00253753	0.0134335	0.0113174	0.0176207	0.0624391	0.0564882	-0.114127	0.00028855	-0.00501946	0.00385102	0.0454782	0.0237068	0.0388018
LL08	-0.188689	0.154536	-0.119077	-0.237754	-0.0108103	-0.0628525	0.0135063	-0.102787	-0.0204558	0.0991352	-0.0874134	-0.0488362	-0.0998418	0.0588218	-0.119098	-0.046373	0.0516743	-0.0674147	0.0813538	0.0305864	-0.0304596	0.0381466	0.0121605	0.0567063	0.0844654	-0.0296999	-0.0119677	0.0555422	0.0467728	0.0103694	-0.0549975	0.101986	-0.0384592	-0.042473	0.0650978	-0.023049	0.0178841	0.030581	-0.00469648	-0.00448812	-0.00974104	-0.0104111	-0.0446519	-0.00353966	-0.062919	0.0130893	0.0077716	-0.000960451	-0.0445572
LL09	-0.332655	0.100896	-0.10516	0.154247	-0.100551	0.159272	0.0557297	0.0402638	0.0531838	0.158024	0.00275532	0.120888	0.218154	-0.0304658	0.17058	0.147953	-0.21875	0.0492943	-0.000911565	0.0482334	-0.0538036	-0.0177439	-0.0331003	-0.0273788	-0.0362551	0.0704813	0.00942206	-0.0234542	-0.0607838	-0.0275731	-0.00909498	0.0347643	-0.0377148	-0.0656398	-0.00045684	0.0475027	0.00455673	0.0139403	-0.000796435	0.000703038	-0.0272248	0.0330992	0.00698798	-0.0454575	0.00284271	0.0145687	-0.00317044	-0.0336493	0.0212196
LL10	-0.397584	-0.173245	-0.196414	0.105736	-0.034229	0.257508	-0.204671	0.0534934	-0.231306	0.101584	0.112662	-0.0416162	-0.0437426	-0.078851	-0.217564	0.131649	-0.0172284	-0.0254071	-0.0112925	0.0452282	0.0235683	0.0267947	0.0533008	0.0818191	0.077625	-0.077509	-0.0175531	-0.00316715	-0.0410181	0.0314321	0.0288551	0.0182079	-0.0162464	-0.000982729	-0.0904414	0.0357079	-0.0918271	0.00299291	-0.0168508	0.078524	-0.0512196	-0.0109855	0.0235485	0.0108473	0.0139293	0.0127096	-0.0290018	-0.10555	-0.0833214
LL11	-0.136223	0.0332722	0.156166	0.163613	0.283578	-0.156511	0.0584428	0.0439301	0.0786789	-0.106244	0.0651715	-0.0487238	0.0862586	0.0291212	0.0868377	-0.0704444	-0.0598701	-0.0480427	-0.0561339	0.105931	-0.00522313	0.0262748	-0.0412342	0.056169	0.0700773	0.0463206	-0.0723004	-0.0416537	0.106213	0.0370859	-0.0567315	-0.0415912	0.103637	0.078755	0.00799894	-0.103609	0.132733	-0.0536604	-0.0900945	0.100659	0.119531	0.104248	-0.0741457	0.0549392	0.0670281	-0.0309759	0.00456852	-0.0845537	-0.0675383
LL12	-0.171393	0.156348	-0.0267311	0.326102	-0.0943195	-0.00460679	0.0229971	0.00462761	0.0355088	-0.104101	0.00757779	-0.0702656	0.0413023	-0.0263228	0.0750994	-0.0576855	-0.0476619	0.0714308	-0.0953261	0.0974456	-0.0356558	0.0174903	0.13545	0.00553216	0.0461503	-0.0309309	0.0870672	-0.04381	0.0666414	0.0115607	-0.0257219	0.0987877	-0.157674	-0.101925	0.07869	-0.0012798	0.0407477	-0.031598	-0.0248509	-0.0378573	-0.0097017	0.038104	0.0390296	-0.0279177	-0.104943	-0.029846	-0.00666118	0.0492732	0.0290191
LL13	-0.261776	0.212199	-0.162065	-0.179884	0.0136958	-0.19969	-0.126373	-0.178514	-0.139763	0.193367	-0.169844	-0.101319	0.102267	0.147891	-0.0453693	-0.0183206	-0.101531	-0.00467468	0.0568356	0.0122087	0.0566964	0.0198383	-0.088837	-0.00718622	0.0155265	-0.0298064	-0.122617	0.0160421	0.014468	-0.0124748	0.0472184	-0.0461743	0.0665195	0.0119491	0.0258423	0.082056	0.0198767	0.0361343	0.0315857	0.0100946	0.000620455	0.0215724	0.00860677	0.023306	0.0249139	-0.0689639	-0.00288906	-0.020644	0.0225218
LL14	-0.130278	0.105552	0.0935297	0.0764489	-0.0778771	0.0310061	-0.0709291	-0.0231153	0.0373532	0.130971	-0.117904	-0.123908	0.0914426	-0.020061	0.105344	0.0305731	0.166443	0.021116	-0.167	0.0977843	0.0543583	0.106076	0.146834	0.000868062	0.0692236	-0.00365713	0.0127871	0.0135521	0.0527669	-0.0383839	0.0451569	0.0657814	-0.0551345	0.062811	-0.0215096	-0.00476169	-0.00778408	-0.0616476	0.0571212	-0.00275408	-0.0444495	0.0129279	-0.0466887	0.0175775	0.0261451	0.021291	0.0155795	-0.0680831	-0.0349643
LL15	-0.189466	0.017191	0.206142	-0.00893753	0.166433	0.0848854	0.0437475	0.0734696	0.0260467	0.0467269	0.282227	-0.0830926	-0.0932694	-0.230375	0.0533516	0.0411315	-0.164649	0.127826	0.149779	0.074504	-0.0375399	0.142166	-0.00732112	-0.00949886	-0.0505887	0.0212735	0.017116	-0.0283762	0.0492829	0.0353717	0.0870655	0.0319988	-0.0234528	0.0716616	-0.0232966	-0.105463	0.126678	0.0157212	-0.00338691	0.0248592	0.0361088	0.0264251	-0.119089	0.0203716	-0.04239	-0.0795808	0.0473985	-0.0465538	-0.0532147
LL16	-0.349483	0.0409495	-0.298119	-0.0528651	0.206951	0.203173	0.0355827	-0.0877662	0.112957	-0.0614211	0.0827925	0.0713981	-0.0107082	-0.0363005	-0.0648516	0.00727122	0.0381875	-0.0904656	0.0625916	0.0182812	0.0415544	0.00646642	-0.0333312	0.0383483	-0.0183516	-0.0080955	-0.0214871	-0.0259211	-0.00920493	-0.000994281	0.0192572	-0.0417216	0.0142782	-0.00342091	-0.0211911	-0.0167889	-0.0272848	0.0178611	0.00392113	0.0188042	-0.0260082	0.0199289	-0.0397167	-0.0625051	-0.037137	-0.00991225	0.0335025	-0.00351927	-0.0447032
LL17	-0.260994	-0.160607	-0.0913544	0.0268067	-0.0168373	0.186134	-0.228858	-0.10414	-0.107347	0.0786493	0.115872	-0.0675245	0.0566182	-0.205678	0.015688	0.0953977	-0.0701704	-0.113013	0.00143708	-0.0384678	-0.0752408	-0.0164509	0.0796476	-0.0798823	0.0602762	-0.159025	-0.0077643	0.0417703	0.0397578	0.0342297	0.0499931	0.0188569	0.0254912	0.0388354	0.0940548	0.0480926	-0.00578684	0.0792497	0.0260364	-0.0180659	-0.0292417	0.0731424	-0.00903148	0.0700094	0.0738746	-0.0727152	-0.0496742	-0.0309139	-0.0242297
LL18	-0.0690969	0.0103982	0.097806	0.119747	-0.100636	-0.0844462	-0.0796477	0.113161	0.161361	-0.0284067	0.0946977	-0.0858564	0.229191	-0.13184	-0.159518	0.036814	-0.0655368	-0.105023	-0.02938	0.00186484	0.0210083	0.0554905	-0.0344951	0.127189	0.157043	0.0231941	0.101485	0.0838411	0.132204	0.00971078	0.014277	0.0448902	0.0482581	-0.0441829	-0.0454461	-0.0934681	0.0359744	-0.054043	0.0268489	0.0126996	0.00666894	0.0654584	-0.0270179	-0.0255494	-0.00140289	-0.0428451	0.0546331	0.0191195	0.0458657
LL20	-0.296152	0.354945	-0.278357	-0.0092923	-0.0906287	0.0735411	0.052296	-0.0193789	-0.0359242	0.0447901	-0.0304775	-0.0156932	0.0790415	0.227841	-0.0443372	-0.106607	-0.0908059	0.1183	-0.0358877	0.0505856	0.0516789	0.0529309	-0.0473054	0.0255447	-0.0341137	0.00130005	-0.0394354	0.000826868	0.0189252	-0.0629447	0.0288618	-0.0429883	0.0143099	-0.00331393	-0.0648498	0.061611	-0.0115547	0.0118903	0.00774911	-0.00415187	0.0126094	0.00734211	0.010059	-0.0201397	0.0323236	0.00188866	0.0175756	-0.010808	0.0314858
LL21	-0.164095	0.113261	0.0559938	0.25887	-0.0456603	-0.0655787	-0.0101685	0.0321221	0.187411	-0.0745209	-0.0745711	-0.154267	-0.0274329	-0.0536257	0.0985591	-0.0355913	-0.0420196	0.102823	0.185667	0.11953	-0.0408265	0.19837	0.0889598	0.0616357	-0.00504355	-0.0194735	0.100003	-0.125088	0.126584	0.0596414	0.0947231	0.137802	-0.205965	-0.101201	0.0905046	-0.0599742	0.0177598	-0.004964	0.0357547	-0.0595239	0.0322427	0.127392	-0.0237123	0.0177635	-0.112667	-0.0650528	0.0108295	-0.00828587	0.0166366
LL22	-0.0947005	0.0421968	-0.0545188	-0.267959	-0.0558866	-0.187337	0.111134	0.0641477	0.17405	-0.00725589	0.090119	0.0251761	0.045625	-0.188218	-0.207613	-0.184373	-0.0236764	0.0151668	-0.00721059	-0.129485	0.0741638	0.052824	-0.0188557	-0.0180731	0.169691	0.0849099	0.0624454	-0.038616	-0.0745779	0.0442055	-0.121106	0.00667424	-0.100962	0.116554	0.0309133	0.036267	0.042393	0.0486891	-0.0904731	0.0459255	-0.0419543	-0.0219552	-0.0343119	0.00350352	-0.00496129	0.041576	-0.0266565	-0.00331894	0.0426515
LL23	-0.459256	-0.0942179	-0.276348	0.185605	-0.0233871	0.178316	-0.148055	0.0179169	-0.13536	0.102818	-0.0253557	-0.0109481	0.121246	0.0884312	-0.107944	0.0396962	-0.161447	0.13797	0.0100937	0.0498526	0.0549649	0.0575601	-0.0313673	-0.00437598	-0.0646122	-0.0140326	-0.0196769	-0.0143117	-0.00171553	-0.0145005	0.00472511	0.0159468	-0.034269	-0.0165797	-0.0717734	0.000313506	0.00356447	0.0159472	-0.0062098	-0.0139882	0.0460005	0.00400767	0.00344377	-0.0282634	0.0183901	-0.0260328	-0.00375826	-0.00270427	0.0630017
LL24	-0.254484	0.0785114	-0.0435481	0.172273	-0.0551866	0.0200582	-0.128514	0.151126	-0.122164	0.0332478	0.00274457	-0.130304	-0.0503363	0.0862096	-0.1954	0.170295	0.0415243	-0.0331063	0.123399	0.00627033	0.0404551	-0.0163403	-0.0513433	0.132981	0.00303968	0.0560652	0.0344349	-0.037768	-0.022788	0.0318484	-0.0435896	0.0733476	0.02389	0.0185435	0.0105424	-0.0937191	0.0883	-0.0462114	-0.00493484	0.0642713	-0.0124368	0.0374798	-0.0846048	0.019398	0.0407542	-0.0576307	-0.0103895	-0.00104118	-0.00192727
LL25	-0.207957	0.292984	-0.149102	0.0189441	0.170106	-0.0285714	0.0652342	0.0227432	0.13835	-0.0978232	-0.043793	0.0437256	0.0334788	0.0791935	-0.0522364	0.0455088	0.100384	-0.155326	0.108289	-0.0359264	0.0758487	-0.0169872	-0.0346201	0.116237	-0.0600065	0.0256006	0.0528417	-0.043327	-0.13763	0.0506543	0.018148	-0.0406932	0.00906586	0.0401416	-0.0044129	-0.0164303	0.0261719	-0.0211969	-0.0174783	-0.00959387	-0.033554	0.0149582	-0.0266276	-0.0617539	0.0186619	0.00943202	0.0251048	-0.0182285	-0.0182812
LL26	-0.07829	0.0380193	0.0839771	0.204159	-0.0529776	-0.189138	-0.0342067	0.0713689	0.190538	-0.137508	-0.0470542	-0.0452277	0.173357	-0.0785326	-0.145063	0.0234928	-0.0101609	-0.0518225	-0.0546753	0.0862617	-0.0397586	-0.0426573	0.0246528	-0.0150259	0.100676	0.0527722	0.0488799	0.0654296	0.0984269	0.0207202	0.0116558	-0.0203149	0.113366	0.0313516	-0.030119	-0.042035	0.0321757	-0.040058	-0.0913166	0.0217933	-0.045249	0.0113531	0.0374785	-0.0445018	-0.0278849	-0.0817285	0.01563	-0.0743793	-0.00443198
LL27	-0.135062	-0.110034	-0.220408	0.199151	-0.0732164	0.0659083	0.0735562	-0.251598	-0.0710791	0.0913848	0.12805	0.105657	0.210399	0.276751	-0.154087	0.00545098	0.0988759	0.115536	0.0855026	0.059229	0.0371087	0.0273073	-0.00915757	-0.00165438	-0.0617247	0.0396194	0.00732728	-0.0392396	-0.0178623	-0.0252321	-0.00470508	-0.0292655	0.0251549	0.0045118	-0.0448701	0.0217826	-0.0308151	0.0163094	0.0207364	0.0572489	0.0220237	0.00652456	0.0275048	-0.00532234	0.0265455	0.0174922	0.00585605	-0.0102762	0.0388877
LL28	-0.314988	0.148867	-0.00321645	0.228614	-0.105039	0.183121	0.0747645	0.0951346	0.0412494	0.0747624	-0.0864726	0.00730497	-0.0527638	0.0914568	-0.0876993	-0.00811475	0.0513077	-0.00894011	-0.061404	0.115948	-0.0305793	0.12521	0.0937013	0.121047	0.0433987	-0.124588	0.0730471	-0.00606792	0.0437171	0.00669943	0.0877621	0.141808	-0.198709	-0.0550843	-0.00564706	0.103674	-0.0633195	-0.00243446	0.0255811	0.0593611	-0.0400808	0.0920434	0.0191492	0.0276872	-0.0464726	0.0159967	-0.0202935	-0.0764932	-0.0398573
LL30	-0.0687178	0.0235088	0.212144	-0.0363828	-0.11314	-0.0757386	0.0119496	-0.13867	0.18465	0.0980769	-0.0258071	-0.122707	-0.179191	-0.00532186	0.0470975	0.0561975	-0.054278	0.166215	0.154328	-0.11051	-0.0794631	0.187489	0.0789872	0.0655301	0.00326985	-0.0412925	0.0765864	-0.060667	0.108698	0.0300964	0.0323018	0.0906816	0.0312968	0.0698191	-0.0681436	-0.0849133	0.0382659	0.0526152	-0.0761665	0.0331227	-0.0355826	-0.00720538	-0.016921	0.00789607	-0.00574581	-0.0449294	-0.00966887	-0.00580797	0.00431084
[truncated: 206 more columns]
