# Supplementary material for: Genetic diversity and population structure of Bellamya purificata in Guangxi
Source: PLoS One. 2024 Jun 25;19(6):e0305197. doi: 10.1371/journal.pone.0305197 (PMC11198789; doi:10.1371/journal.pone.0305197)
Supplement: S6 Table — (XLS) [file pone.0305197.s006.xls]

## Sheet: After processing Fst
Data converted by Fst/(1-Fst)
ID	LY	GL	LZ	HZ	PL	WZ	LC	DA	SL	LS	QZ	LL
LY		0.0214505	0.0526316	0.0537408	0.0559662	0.0570825	0.0526316	0.0493179	0.0559662	0.0309278	0.048218	0.0881393
GL	0.0214505		0.0341262	0.0438413	0.0471204	0.0460251	0.0427529	0.0416667	0.039501	0.0224949	0.0351967	0.0775862
LZ	0.0526316	0.0341262		0.0277492	0.0298661	0.0245902	0.0460251	0.0471204	0.0351967	0.0362694	0.0384216	0.0405827
HZ	0.0537408	0.0438413	0.0277492		0.0245902	0.026694	0.0351967	0.0319917	0.0384216	0.0471204	0.0319917	0.0405827
PL	0.0559662	0.0471204	0.0298661	0.0245902		0.026694	0.0471204	0.0427529	0.0427529	0.048218	0.0427529	0.0449321
WZ	0.0570825	0.0460251	0.0245902	0.026694	0.026694		0.0309278	0.0362694	0.0438413	0.0471204	0.0416667	0.0319917
LC	0.0526316	0.0427529	0.0460251	0.0351967	0.0471204	0.0309278		0.0373444	0.0471204	0.0526316	0.0416667	0.0660981
DA	0.0493179	0.0416667	0.0471204	0.0319917	0.0427529	0.0362694	0.0373444		0.0351967	0.0449321	0.0449321	0.0548523
SL	0.0559662	0.039501	0.0351967	0.0384216	0.0427529	0.0438413	0.0471204	0.0351967		0.0416667	0.0405827	0.0638298
LS	0.0309278	0.0224949	0.0362694	0.0471204	0.048218	0.0471204	0.0526316	0.0449321	0.0416667		0.0298661	0.0810811
QZ	0.048218	0.0351967	0.0384216	0.0319917	0.0427529	0.0416667	0.0416667	0.0449321	0.0405827	0.0298661		0.0683761
LL	0.0881393	0.0775862	0.0405827	0.0405827	0.0449321	0.0319917	0.0660981	0.0548523	0.0638298	0.0810811	0.0683761

## Sheet: Geographic distances
Latitude and longitude of the sampling sites
ID	Latitude	Longitude
LY	106.56	24.34
GL	110.01	25.79
LZ	106.85	22.34
HZ	109.26	22.68
PL	110.64	24.63
WZ	110.91	23.37
LC	110.23	22.16
DA	108.1	23.93
SL	109.51	23.85
LS	109.17	25.59
QZ	109.29	22.41
LL	105.34	24.77
